# Supplementary material for: Comparative Biochemical and Transcriptomic Analyses Provide New Insights into Phytoplasma Infection Responses in Cucumber
Source: Genes (Basel). 2022 Oct 19;13(10):1903. doi: 10.3390/genes13101903 (PMC9602156; doi:10.3390/genes13101903)
Supplement: Supplementary file 1 [file genes-13-01903-s001.zip]

Archive with 7 entries (7 files):
- FigureS1.jpg
- Table S1.xlsx
- Table S2.xlsx
- Table S3.xlsx
- Table S4.xlsx
- Table S5.xlsx
- Table S6.xlsx
