# Supplementary material for: Comparative Biochemical and Transcriptomic Analyses Provide New Insights into Phytoplasma Infection Responses in Cucumber
Source: Genes (Basel). 2022 Oct 19;13(10):1903. doi: 10.3390/genes13101903 (PMC9602156; doi:10.3390/genes13101903)
Supplement: Supplementary file 1 [file genes-13-01903-s001.zip › Table S1.xlsx]

## Sheet: Sheet1
Table S1 Information regarding the primers used in this study
Name	Forward	Reverse	Uses
P1	AAGAATTTGATCCTGGCTCAGGATT		DNA clone
P7	CGTCCTTCATCGGCTCTT		DNA clone
R16F2n	GAAACGACTGCTAAGACTGG		DNA clone
R16R2	TGACGGGCGGTGTGTACAAACCCCG		DNA clone
CsaV3_3G032630	AGAAAACGCCGCCAAAATCG	TGCGGTGAAGAAAGGGTTTG	qPCR
CsaV3_3G035690	TTGTGCTGACATCGTTGCTC	AAGAGATGCGTTGTGCTGTG	qPCR
CsaV3_6G039030	ATTCCCTCGCAAACGACTTC	TTCACCATCGCATGATACGC	qPCR
CsaV3_3G016770	AAACCCACAAGCTTCTCCTG	AAACTTGCCGGAACAATCCC	qPCR
CsaV3_6G015400	ACTCGATCGTGGTGAATATCGG	AAACGACGCCAACGACATTC	qPCR
CsaV3_6G034340	AAAATCCCTCACCCGTTGTG	TGCCTTTCTCTTGCTCATGC	qPCR
CsaV3_2G015510	TTTGGTTCCTCATGCCAAGC	AAACTCTTCCTCTGCATGGC	qPCR
CsaV3_6G052530	AAACGGTGAGCACAGCTTAC	TGGATTTGCCTTGGAGAAGC	qPCR
