# Supplementary material for: Comparative Biochemical and Transcriptomic Analyses Provide New Insights into Phytoplasma Infection Responses in Cucumber
Source: Genes (Basel). 2022 Oct 19;13(10):1903. doi: 10.3390/genes13101903 (PMC9602156; doi:10.3390/genes13101903)
Supplement: Supplementary file 1 [file genes-13-01903-s001.zip › Table S2.xlsx]

## Sheet: Sheet1
Table S2 Summary of RNA-seq data statistics. C and F represent the stem of healthy plant and symptomatic plant, respectively. 1, 2, and 3 represent the three repetitions.
Sample	Raw reads	Clean reads	Mapped reads	Unique mapped reads	Q30	GC%
C1	48726556	47195400	45206655	43728169	93.06	42.85
C2	47136561	45948790	43904538	42473839	93.24	43.2
C3	49940998	48118682	45769262	44175221	92.5	43.31
F1	42648963	41316780	39500895	38179093	92.75	43.65
F2	40166146	39606300	37796256	36641803	92.64	43.61
F3	43810816	38959425	36198290	35002794	93.1	43.01
