# Supplementary material for: Comparative Biochemical and Transcriptomic Analyses Provide New Insights into Phytoplasma Infection Responses in Cucumber
Source: Genes (Basel). 2022 Oct 19;13(10):1903. doi: 10.3390/genes13101903 (PMC9602156; doi:10.3390/genes13101903)
Supplement: Supplementary file 1 [file genes-13-01903-s001.zip › Table S3.xlsx]

## Sheet: Sheet1
Table S3 List of differentially expressed genes identified in this study. C and F represent healthy stem and flat stem, respectively, and 1,2,3 were three biological replicates. 'FC' represents the fold change of the gene.
Gene ID	C1_FPKM	C2_FPKM	C3_FPKM	F1_FPKM	F2_FPKM	F3_FPKM	log2(FC)	pvalue	regulated	COG_class	COG_class_annotation	GO_annotation	KEGG_annotation	KOG_class	KOG_class_annotation	Pfam_annotation	Swissprot_annotation	nr_annotation
CsaV3_3G046430	27.8173	23.621	26.9911	56.302	60.9116	53.1581	1.10185	9.13e-22	up	--	--	Cellular Component: nucleus (GO:0005634);; Biological Process: ubiquitin-dependent protein catabolic process (GO:0006511);; Biological Process: response to ethylene (GO:0009723);; Biological Process: ethylene-activated signaling pathway (GO:0009873);; Biological Process: negative regulation of ethylene-activated signaling pathway (GO:0010105);; Biological Process: protein ubiquitination (GO:00165…	K14515|0.0|rcu:RCOM_0924020|EBF1_2;EBF1_2|grr1, plant, putative; K14515 EIN3-binding F-box protein	[R]	General function prediction only	Leucine Rich repeat;; F-box-like;; F-box domain	EIN3-binding F-box protein 1 OS=Arabidopsis thaliana OX=3702 GN=EBF1 PE=1 SV=1	EIN3-binding F-box protein 1-like [Cucumis sativus]
CsaV3_3G016770	9.44088	8.95757	5.84004	2.51277	3.86179	2.80665	-1.05193	1.39e-07	down	--	--	Molecular Function: DNA-binding transcription factor activity (GO:0003700);; Cellular Component: nucleus (GO:0005634);; Biological Process: transcription, DNA-templated (GO:0006351);; Biological Process: ethylene-activated signaling pathway (GO:0009873);; Biological Process: glucosinolate metabolic process (GO:0019760);; Molecular Function: sequence-specific DNA binding (GO:0043565);; Molecular F…	--	--	--	AP2 domain	Ethylene-responsive transcription factor ERF025 OS=Arabidopsis thaliana OX=3702 GN=ERF025 PE=2 SV=1	PREDICTED: ethylene-responsive transcription factor ERF025 [Cucumis sativus]
CsaV3_6G042110	5.35982	4.95488	2.19838	0.771216	0.750217	0.351405	-1.67665	1.11e-10	down	--	--	Molecular Function: DNA binding (GO:0003677);; Molecular Function: DNA-binding transcription factor activity (GO:0003700);; Cellular Component: nucleus (GO:0005634);; Biological Process: transcription, DNA-templated (GO:0006351);; Biological Process: response to osmotic stress (GO:0006970);; Biological Process: response to abscisic acid (GO:0009737);; Biological Process: abscisic acid-activated s…	--	--	--	AP2 domain	Ethylene-responsive transcription factor ABR1 OS=Arabidopsis thaliana OX=3702 GN=ABR1 PE=2 SV=1	PREDICTED: ethylene-responsive transcription factor ABR1 [Cucumis sativus]
CsaV3_2G015510	2.0967	2.19524	2.5554	7.85061	9.67966	8.22681	1.64967	1.58e-17	up	--	--	Cellular Component: plasma membrane (GO:0005886);; Biological Process: multicellular organism development (GO:0007275);; Biological Process: auxin-activated signaling pathway (GO:0009734);; Biological Process: regulation of growth (GO:0040008);;	K14488|6e-45|vvi:100255446|SAUR;SAUR|hypothetical protein LOC100255446; K14488 SAUR family protein	--	--	Auxin responsive protein	Auxin-responsive protein SAUR24 OS=Arabidopsis thaliana OX=3702 GN=SAUR24 PE=2 SV=1	hypothetical protein Csa_2G258720 [Cucumis sativus]
CsaV3_7G000600	0.441711	0.532282	0.749032	3.42936	1.74333	1.54679	1.11728	3e-05	up	--	--	Biological Process: auxin-activated signaling pathway (GO:0009734);;	K14488|5e-41|vvi:100252964|SAUR;SAUR|hypothetical protein LOC100252964; K14488 SAUR family protein	--	--	Auxin responsive protein	Auxin-induced protein X10A OS=Glycine max OX=3847 PE=2 SV=1	PREDICTED: auxin-induced protein 15A-like [Cucumis sativus]
CsaV3_4G029470	2.403	3.76132	2.08792	0.851902	0.754044	0.955569	-1.33612	1.97e-10	down	[R]	General function prediction only	Cellular Component: endoplasmic reticulum (GO:0005783);; Cellular Component: plasma membrane (GO:0005886);; Biological Process: auxin-activated signaling pathway (GO:0009734);; Biological Process: auxin polar transport (GO:0009926);; Biological Process: auxin homeostasis (GO:0010252);; Molecular Function: auxin efflux transmembrane transporter activity (GO:0010329);; Cellular Component: integral …	K13947|0.0|vvi:100263725|--|hypothetical protein LOC100263725; K13947 auxin efflux carrier family	--	--	Membrane transport protein	Probable auxin efflux carrier component 1c OS=Oryza sativa subsp. japonica OX=39947 GN=PIN1C PE=2 SV=1	PREDICTED: probable auxin efflux carrier component 1b [Cucumis sativus]
CsaV3_2G029220	1.00119	1.24873	0.9438	0.35225	0.130444	0.317436	-1.10529	3.57e-05	down	--	--	Molecular Function: DNA binding (GO:0003677);; Cellular Component: nucleus (GO:0005634);; Biological Process: multicellular organism development (GO:0007275);; Biological Process: auxin-activated signaling pathway (GO:0009734);; Biological Process: auxin biosynthetic process (GO:0009851);; Molecular Function: metal ion binding (GO:0046872);;	--	--	--	Domain of unknown function (DUF702)	Protein SHI RELATED SEQUENCE 1 OS=Arabidopsis thaliana OX=3702 GN=SRS1 PE=1 SV=2	PREDICTED: protein SHI RELATED SEQUENCE 5-like [Cucumis sativus]
CsaV3_6G046800	5.44806	5.42811	3.32937	1.48141	1.11297	1.75211	-1.40764	1.63e-12	down	--	--	Molecular Function: DNA binding (GO:0003677);; Cellular Component: nucleus (GO:0005634);; Biological Process: multicellular organism development (GO:0007275);; Biological Process: auxin-activated signaling pathway (GO:0009734);; Biological Process: auxin biosynthetic process (GO:0009851);; Molecular Function: metal ion binding (GO:0046872);;	--	--	--	Domain of unknown function (DUF702)	Protein SHI RELATED SEQUENCE 1 OS=Arabidopsis thaliana OX=3702 GN=SRS1 PE=1 SV=2	PREDICTED: protein SHI RELATED SEQUENCE 1 [Cucumis sativus]
CsaV3_2G015560	2.69903	1.77151	3.07931	5.92111	7.46128	4.98592	1.02718	4.98e-06	up	--	--	Cellular Component: plasma membrane (GO:0005886);; Biological Process: multicellular organism development (GO:0007275);; Biological Process: auxin-activated signaling pathway (GO:0009734);; Biological Process: regulation of growth (GO:0040008);;	K14488|6e-45|vvi:100255446|SAUR;SAUR|hypothetical protein LOC100255446; K14488 SAUR family protein	--	--	Auxin responsive protein	Auxin-responsive protein SAUR21 OS=Arabidopsis thaliana OX=3702 GN=SAUR21 PE=2 SV=1	PREDICTED: auxin-induced protein 15A-like [Cucumis sativus]
CsaV3_2G015550	0.225908	0.27136	0.074272	1.34255	5.71455	2.96074	1.51818	1.07e-08	up	--	--	Cellular Component: plasma membrane (GO:0005886);; Biological Process: multicellular organism development (GO:0007275);; Biological Process: auxin-activated signaling pathway (GO:0009734);; Biological Process: regulation of growth (GO:0040008);;	K14488|6e-45|vvi:100255446|SAUR;SAUR|hypothetical protein LOC100255446; K14488 SAUR family protein	--	--	Auxin responsive protein	Auxin-responsive protein SAUR24 OS=Arabidopsis thaliana OX=3702 GN=SAUR24 PE=2 SV=1	PREDICTED: auxin-induced protein 15A-like [Cucumis sativus]
CsaV3_1G028710	35.2696	28.7714	41.5489	142.963	185.946	116.886	1.47947	3.11e-18	up	[M]	Cell wall/membrane/envelope biogenesis	Molecular Function: transporter activity (GO:0005215);; Cellular Component: cytoplasm (GO:0005737);; Cellular Component: mitochondrion (GO:0005739);; Cellular Component: vacuole (GO:0005773);; Cellular Component: vacuolar membrane (GO:0005774);; Cellular Component: endoplasmic reticulum (GO:0005783);; Cellular Component: Golgi apparatus (GO:0005794);; Cellular Component: plasma membrane (GO:00058…	K03098|1e-109|rcu:RCOM_0700620|--|apolipoprotein d, putative; K03098 outer membrane lipoprotein Blc	[M]	Cell wall/membrane/envelope biogenesis	Lipocalin-like domain;; Lipocalin / cytosolic fatty-acid binding protein family	Temperature-induced lipocalin-1 OS=Arabidopsis thaliana OX=3702 GN=TIL PE=1 SV=1	PREDICTED: apolipoprotein D [Cucumis sativus]
CsaV3_2G015500	0.767151	0.566826	0.933515	2.39002	2.36886	2.27813	1.03852	6.42e-05	up	--	--	Cellular Component: plasma membrane (GO:0005886);; Biological Process: multicellular organism development (GO:0007275);; Biological Process: auxin-activated signaling pathway (GO:0009734);; Biological Process: regulation of growth (GO:0040008);;	K14488|9e-48|vvi:100261630|SAUR;SAUR|hypothetical protein LOC100261630; K14488 SAUR family protein	--	--	Auxin responsive protein	Auxin-responsive protein SAUR23 OS=Arabidopsis thaliana OX=3702 GN=SAUR23 PE=2 SV=1	PREDICTED: auxin-induced protein 15A-like [Cucumis sativus]
CsaV3_2G025850	0.369907	0.491674	0.437486	0	0.032165	0.083785	-1.08171	2.9e-05	down	[E]	Amino acid transport and metabolism	Biological Process: ethylene biosynthetic process (GO:0009693);; Biological Process: fruit ripening (GO:0009835);; Molecular Function: 1-aminocyclopropane-1-carboxylate synthase activity (GO:0016847);; Molecular Function: pyridoxal phosphate binding (GO:0030170);;	K01762|0.0|vvi:100258512|ACS;EC:4.4.1.14|hypothetical protein LOC100258512; K01762 1-aminocyclopropane-1-carboxylate synthase [EC:4.4.1.14]	[T]	Signal transduction mechanisms	Aminotransferase class I and II	1-aminocyclopropane-1-carboxylate synthase 3 OS=Solanum lycopersicum OX=4081 GN=ACS3 PE=1 SV=1	PREDICTED: 1-aminocyclopropane-1-carboxylate synthase 3-like [Cucumis sativus]
CsaV3_5G003240	2.10389	1.34789	1.2653	0.421355	0.673483	0.385741	-1.00503	0.000107581	down	--	--	Molecular Function: DNA binding (GO:0003677);; Molecular Function: DNA-binding transcription factor activity (GO:0003700);; Cellular Component: nucleus (GO:0005634);; Biological Process: transcription, DNA-templated (GO:0006351);; Biological Process: ethylene-activated signaling pathway (GO:0009873);;	--	--	--	AP2 domain	Ethylene-responsive transcription factor ERF026 OS=Arabidopsis thaliana OX=3702 GN=ERF026 PE=2 SV=1	PREDICTED: ethylene-responsive transcription factor ERF027 [Cucumis sativus]
CsaV3_6G015400	48.803	40.4756	48.2617	118.947	149.667	118.326	1.47118	1.95e-27	up	[R]	General function prediction only	Biological Process: defense response (GO:0006952);; Biological Process: response to fungus (GO:0009620);; Biological Process: ethylene biosynthetic process (GO:0009693);; Molecular Function: 1-aminocyclopropane-1-carboxylate oxidase activity (GO:0009815);; Biological Process: fruit ripening (GO:0009835);; Molecular Function: L-ascorbic acid binding (GO:0031418);; Molecular Function: metal ion bin…	K05933|1e-178|ath:AT1G05010|E1.14.17.4;EC:1.14.17.4|EFE; EFE (ETHYLENE-FORMING ENZYME); 1-aminocyclopropane-1-carboxylate oxidase (EC:1.14.11.9); K05933 aminocyclopropanecarboxylate oxidase [EC:1.14.17.4]	[QR]	--	2OG-Fe(II) oxygenase superfamily;; non-haem dioxygenase in morphine synthesis N-terminal	1-aminocyclopropane-1-carboxylate oxidase 4 OS=Arabidopsis thaliana OX=3702 GN=ACO4 PE=1 SV=2	ACC oxidase [Cucumis sativus]
CsaV3_7G000620	5.38545	4.61384	5.19423	12.1709	13.8519	13.2334	1.16913	1.77e-10	up	--	--	Biological Process: auxin-activated signaling pathway (GO:0009734);;	K14488|6e-42|pop:POPTR_649291|SAUR;SAUR|SAUR69; SAUR family protein; K14488 SAUR family protein	--	--	Auxin responsive protein	Auxin-induced protein X10A OS=Glycine max OX=3847 PE=2 SV=1	PREDICTED: auxin-induced protein X10A-like [Cucumis sativus]
CsaV3_6G039030	8.26772	7.15735	5.76127	2.82416	2.95916	2.65132	-1.18431	4.97e-16	down	--	--	Molecular Function: DNA binding (GO:0003677);; Cellular Component: nucleus (GO:0005634);; Biological Process: multicellular organism development (GO:0007275);; Biological Process: auxin-activated signaling pathway (GO:0009734);; Biological Process: auxin biosynthetic process (GO:0009851);; Molecular Function: protein homodimerization activity (GO:0042803);; Molecular Function: metal ion binding (…	--	--	--	Domain of unknown function (DUF702)	Protein LATERAL ROOT PRIMORDIUM 1 OS=Arabidopsis thaliana OX=3702 GN=LRP1 PE=1 SV=1	PREDICTED: protein LATERAL ROOT PRIMORDIUM 1 [Cucumis sativus]
CsaV3_2G015520	1.08772	1.87578	1.21112	4.28902	6.43865	2.98922	1.23465	7.34e-07	up	--	--	Cellular Component: plasma membrane (GO:0005886);; Biological Process: multicellular organism development (GO:0007275);; Biological Process: auxin-activated signaling pathway (GO:0009734);; Biological Process: regulation of growth (GO:0040008);;	K14488|1e-45|vvi:100261630|SAUR;SAUR|hypothetical protein LOC100261630; K14488 SAUR family protein	--	--	Auxin responsive protein	Auxin-responsive protein SAUR24 OS=Arabidopsis thaliana OX=3702 GN=SAUR24 PE=2 SV=1	PREDICTED: auxin-induced protein 15A-like [Cucumis sativus]
CsaV3_6G034340	6.96962	10.1262	3.36504	1.64806	3.20552	2.69782	-1.00307	2.59e-05	down	[T]	Signal transduction mechanisms	Biological Process: phosphorelay signal transduction system (GO:0000160);; Cellular Component: intracellular (GO:0005622);; Biological Process: transcription, DNA-templated (GO:0006351);; Biological Process: regulation of transcription, DNA-templated (GO:0006355);; Biological Process: cytokinin-activated signaling pathway (GO:0009736);;	K14492|1e-79|pop:POPTR_816269|ARR-A;ARR-A|type-a response regulator; K14492 two-component response regulator ARR-A family	[K]	Transcription	Response regulator receiver domain	Two-component response regulator ORR9 OS=Oryza sativa subsp. japonica OX=39947 GN=RR9 PE=2 SV=2	PREDICTED: two-component response regulator ARR17 [Cucumis sativus]
CsaV3_4G004210	1.1373	1.28758	1.31957	5.18232	8.10285	4.57257	1.79485	5.46e-16	up	--	--	Molecular Function: DNA binding (GO:0003677);; Molecular Function: DNA-binding transcription factor activity (GO:0003700);; Cellular Component: nucleus (GO:0005634);; Biological Process: transcription, DNA-templated (GO:0006351);; Biological Process: ethylene-activated signaling pathway (GO:0009873);;	--	--	--	AP2 domain	Ethylene-responsive transcription factor ERF106 OS=Arabidopsis thaliana OX=3702 GN=ERF106 PE=2 SV=1	PREDICTED: ethylene-responsive transcription factor ERF106 [Cucumis sativus]
CsaV3_3G045570	1.1122	0.880028	0.833696	0.0305791	0.0958762	0.0665986	-2.10671	7.32e-16	down	--	--	Molecular Function: DNA binding (GO:0003677);; Cellular Component: nucleus (GO:0005634);; Biological Process: multicellular organism development (GO:0007275);; Biological Process: auxin-activated signaling pathway (GO:0009734);; Biological Process: auxin biosynthetic process (GO:0009851);; Molecular Function: metal ion binding (GO:0046872);;	--	--	--	Domain of unknown function (DUF702)	Protein SHI RELATED SEQUENCE 1 OS=Arabidopsis thaliana OX=3702 GN=SRS1 PE=1 SV=2	PREDICTED: protein SHI RELATED SEQUENCE 1-like [Cucumis sativus]
CsaV3_1G031430	22.1065	18.837	20.1676	57.702	120.19	49.6824	1.19442	5.84e-06	up	--	--	Molecular Function: hydrolase activity, hydrolyzing O-glycosyl compounds (GO:0004553);; Cellular Component: cell wall (GO:0005618);; Cellular Component: Golgi apparatus (GO:0005794);; Biological Process: response to heat (GO:0009408);; Biological Process: response to cold (GO:0009409);; Biological Process: response to mechanical stimulus (GO:0009612);; Biological Process: plant-type cell wall org…	K14504|1e-164|vvi:100256520|TCH4;EC:2.4.1.207|hypothetical protein LOC100256520; K14504 xyloglucan:xyloglucosyl transferase TCH4 [EC:2.4.1.207]	--	--	Glycosyl hydrolases family 16;; Xyloglucan endo-transglycosylase (XET) C-terminus	Xyloglucan endotransglucosylase/hydrolase protein 22 OS=Arabidopsis thaliana OX=3702 GN=XTH22 PE=1 SV=1	PREDICTED: xyloglucan endotransglucosylase/hydrolase protein 22 [Cucumis sativus]
CsaV3_4G005360	2.85796	1.52137	1.59405	0.135233	0.121086	0.209992	-1.97915	7.66e-14	down	--	--	Molecular Function: DNA binding (GO:0003677);; Cellular Component: nucleus (GO:0005634);; Biological Process: multicellular organism development (GO:0007275);; Biological Process: auxin-activated signaling pathway (GO:0009734);; Biological Process: auxin biosynthetic process (GO:0009851);; Molecular Function: metal ion binding (GO:0046872);;	--	--	--	Domain of unknown function (DUF702)	Protein SHI RELATED SEQUENCE 1 OS=Arabidopsis thaliana OX=3702 GN=SRS1 PE=1 SV=2	PREDICTED: protein SHI RELATED SEQUENCE 1-like [Cucumis sativus]
CsaV3_6G006700	2.09712	1.35125	2.19241	6.82063	9.23536	4.57147	1.41683	6.8e-10	up	--	--	Molecular Function: enzyme inhibitor activity (GO:0004857);; Cellular Component: extracellular region (GO:0005576);;	--	--	--	Plant invertase/pectin methylesterase inhibitor	Putative invertase inhibitor OS=Platanus acerifolia OX=140101 PE=1 SV=1	PREDICTED: putative invertase inhibitor [Cucumis sativus]
CsaV3_5G038970	57.6066	47.802	63.0916	111.263	165.441	89.7375	1.02555	1.15e-08	up	--	--	Cellular Component: Golgi apparatus (GO:0005794);; Cellular Component: integral component of membrane (GO:0016021);; Molecular Function: O-acetyltransferase activity (GO:0016413);; Biological Process: cell wall organization or biogenesis (GO:0071554);;	--	--	--	GDSL/SGNH-like Acyl-Esterase family found in Pmr5 and Cas1p;; PMR5 N terminal Domain	Protein trichome birefringence-like 19 OS=Arabidopsis thaliana OX=3702 GN=TBL19 PE=3 SV=1	PREDICTED: protein trichome birefringence-like 19 [Cucumis sativus]
CsaV3_7G030330	13.9133	34.0416	30.0519	3.0021	3.65428	4.6119	-2.10258	6.6e-21	down	[IQR]	--	Molecular Function: oxidoreductase activity (GO:0016491);;	--	[R]	General function prediction only	Enoyl-(Acyl carrier protein) reductase;; short chain dehydrogenase;; KR domain;; NAD dependent epimerase/dehydratase family	Short-chain dehydrogenase reductase 3b OS=Arabidopsis thaliana OX=3702 GN=SDR3b PE=2 SV=1	PREDICTED: short-chain dehydrogenase reductase 3b-like isoform X1 [Cucumis sativus]
CsaV3_4G026430	1.86574	1.74031	1.46967	0.48904	0.647829	0.763755	-1.05971	9.88e-07	down	--	--	Molecular Function: DNA binding (GO:0003677);; Molecular Function: DNA-binding transcription factor activity (GO:0003700);; Molecular Function: ATP binding (GO:0005524);; Cellular Component: nucleus (GO:0005634);; Biological Process: DNA replication (GO:0006260);; Biological Process: transcription, DNA-templated (GO:0006351);; Biological Process: regulation of transcription, DNA-templated (GO:000…	--	--	--	Helix-loop-helix DNA-binding domain	Transcription factor bHLH140 OS=Arabidopsis thaliana OX=3702 GN=BHLH140 PE=3 SV=1	hypothetical protein Csa_4G312280 [Cucumis sativus]
CsaV3_6G038400	3.97126	7.3747	3.22586	0.817131	0.843715	1.15129	-1.63285	9.09e-12	down	--	--	--	--	--	--	--	--	PREDICTED: uncharacterized protein LOC101219078 [Cucumis sativus]
CsaV3_7G002070	5.60868	4.62377	5.45999	11.2615	18.1278	11.4131	1.20491	2e-11	up	--	--	Cellular Component: plant-type vacuole (GO:0000325);; Molecular Function: cysteine-type endopeptidase activity (GO:0004197);; Cellular Component: extracellular space (GO:0005615);; Cellular Component: nucleus (GO:0005634);; Cellular Component: lysosome (GO:0005764);; Cellular Component: plasma membrane (GO:0005886);; Biological Process: programmed cell death involved in cell development (GO:00106…	--	[O]	Posttranslational modification, protein turnover, chaperones	Papain family cysteine protease;; Cathepsin propeptide inhibitor domain (I29)	Cysteine protease XCP1 OS=Arabidopsis thaliana OX=3702 GN=XCP1 PE=1 SV=1	PREDICTED: xylem cysteine proteinase 1-like [Cucumis sativus]
CsaV3_7G023870	1.29412	0.883462	1.04199	2.61231	3.14169	2.25479	1.14389	3.94e-09	up	--	--	Cellular Component: vacuolar membrane (GO:0005774);; Molecular Function: zinc ion binding (GO:0008270);; Cellular Component: integral component of membrane (GO:0016021);; Biological Process: proteasome-mediated ubiquitin-dependent protein catabolic process (GO:0043161);; Molecular Function: ubiquitin protein ligase activity (GO:0061630);;	--	[O]	Posttranslational modification, protein turnover, chaperones	Ring finger domain;; RING-like zinc finger;; RING-H2 zinc finger domain;; Zinc finger, C3HC4 type (RING finger)	E3 ubiquitin-protein ligase At4g11680 OS=Arabidopsis thaliana OX=3702 GN=At4g11680 PE=2 SV=1	PREDICTED: E3 ubiquitin-protein ligase At4g11680-like [Cucumis sativus]
CsaV3_4G026930	0.796124	0.612886	0.660222	2.49081	4.54654	3.41671	1.6328	1.86e-11	up	--	--	--	--	--	--	Wound-induced protein WI12	--	PREDICTED: wound-induced protein 1 [Cucumis sativus]
CsaV3_6G022710	0.814438	0.766247	0.840117	1.88073	5.784	3.00164	1.43366	1.18e-08	up	[T]	Signal transduction mechanisms	Molecular Function: protein serine/threonine phosphatase activity (GO:0004722);; Molecular Function: metal ion binding (GO:0046872);;	--	[T]	Signal transduction mechanisms	Protein phosphatase 2C;; Stage II sporulation protein E (SpoIIE)	Probable protein phosphatase 2C 73 OS=Arabidopsis thaliana OX=3702 GN=PPC6-7 PE=2 SV=1	PREDICTED: probable protein phosphatase 2C 73 [Cucumis sativus]
CsaV3_2G014960	0.559723	0.478677	0.34224	0.772762	1.25527	1.66572	1.09748	3.09e-06	up	--	--	Cellular Component: Golgi membrane (GO:0000139);; Molecular Function: transporter activity (GO:0005215);; Cellular Component: plasma membrane (GO:0005886);; Biological Process: flower development (GO:0009908);; Biological Process: protein transport (GO:0015031);;	--	[I]	Lipid transport and metabolism	CRAL/TRIO domain;; CRAL/TRIO, N-terminal domain	Phosphatidylinositol/phosphatidylcholine transfer protein SFH3 OS=Arabidopsis thaliana OX=3702 GN=SFH3 PE=2 SV=1	PREDICTED: phosphatidylinositol/phosphatidylcholine transfer protein SFH3-like isoform X1 [Cucumis sativus]
CsaV3_2G011650	0.235677	0.626053	0.150546	1.28997	1.39479	1.83121	1.32476	4.15e-07	up	[Q]	Secondary metabolites biosynthesis, transport and catabolism	Molecular Function: monooxygenase activity (GO:0004497);; Molecular Function: iron ion binding (GO:0005506);; Cellular Component: integral component of membrane (GO:0016021);; Molecular Function: oxidoreductase activity, acting on paired donors, with incorporation or reduction of molecular oxygen (GO:0016705);; Molecular Function: heme binding (GO:0020037);;	--	[QI]	--	Cytochrome P450	Cytochrome P450 714C2 OS=Oryza sativa subsp. japonica OX=39947 GN=CYP714C2 PE=2 SV=1	PREDICTED: cytochrome P450 714C2-like [Cucumis sativus]
CsaV3_1G009380	0.327286	0.213756	0	1.3946	1.29385	1.26554	1.07521	5.78e-05	up	--	--	Biological Process: alkaloid metabolic process (GO:0009820);; Molecular Function: vinorine synthase activity (GO:0050636);;	--	--	--	Transferase family	Vinorine synthase OS=Rauvolfia serpentina OX=4060 GN=ACT PE=1 SV=2	PREDICTED: LOW QUALITY PROTEIN: vinorine synthase-like [Cucumis sativus]
CsaV3_1G017280	78.1736	86.703	69.7922	292.74	510.468	277.084	2.13128	8.89e-31	up	--	--	Molecular Function: hydrolase activity, hydrolyzing O-glycosyl compounds (GO:0004553);; Cellular Component: cell wall (GO:0005618);; Biological Process: xyloglucan metabolic process (GO:0010411);; Molecular Function: xyloglucan:xyloglucosyl transferase activity (GO:0016762);; Biological Process: cell wall biogenesis (GO:0042546);; Cellular Component: apoplast (GO:0048046);; Biological Process: ce…	K08235|1e-142|pop:POPTR_718004|--|hypothetical protein; K08235 xyloglucan:xyloglucosyl transferase [EC:2.4.1.207]	--	--	Glycosyl hydrolases family 16;; Xyloglucan endo-transglycosylase (XET) C-terminus	Probable xyloglucan endotransglucosylase/hydrolase protein 7 OS=Arabidopsis thaliana OX=3702 GN=XTH7 PE=2 SV=2	PREDICTED: probable xyloglucan endotransglucosylase/hydrolase protein 7 [Cucumis sativus]
CsaV3_1G008980	0.567895	0.419435	0.225134	0	0.027259	0	-1.18697	2.38e-06	down	[Q]	Secondary metabolites biosynthesis, transport and catabolism	Molecular Function: monooxygenase activity (GO:0004497);; Molecular Function: iron ion binding (GO:0005506);; Cellular Component: endoplasmic reticulum membrane (GO:0005789);; Biological Process: fruit ripening (GO:0009835);; Cellular Component: integral component of membrane (GO:0016021);; Molecular Function: oxidoreductase activity, acting on paired donors, with incorporation or reduction of mo…	--	[Q]	Secondary metabolites biosynthesis, transport and catabolism	Cytochrome P450	Cytochrome P450 71A1 OS=Persea americana OX=3435 GN=CYP71A1 PE=1 SV=2	PREDICTED: cytochrome P450 71A1-like [Cucumis sativus]
CsaV3_2G012970	1.39232	1.07002	1.53973	3.60204	6.53608	4.98148	1.34711	9.88e-10	up	--	--	Molecular Function: AT DNA binding (GO:0003680);; Molecular Function: DNA-binding transcription factor activity (GO:0003700);; Cellular Component: nucleus (GO:0005634);; Biological Process: transcription, DNA-templated (GO:0006351);; Biological Process: defense response to bacterium (GO:0042742);; Biological Process: innate immune response (GO:0045087);; Biological Process: negative regulation of…	--	--	--	Domain of unknown function (DUF296)	AT-hook motif nuclear-localized protein 20 OS=Arabidopsis thaliana OX=3702 GN=AHL20 PE=2 SV=1	PREDICTED: AT-hook motif nuclear-localized protein 20-like, partial [Cucumis sativus]
CsaV3_6G007060	4.32033	4.48934	3.41829	7.09943	15.0723	8.46812	1.2707	1.38e-09	up	--	--	--	--	--	--	IQ calmodulin-binding motif	Protein IQ-DOMAIN 14 OS=Arabidopsis thaliana OX=3702 GN=IQD14 PE=1 SV=1	PREDICTED: protein IQ-DOMAIN 14-like [Cucumis sativus]
CsaV3_4G024650	5.77564	7.70549	3.60233	1.43791	1.66444	2.51872	-1.14577	1.19e-06	down	--	--	--	--	--	--	Plant protein 1589 of unknown function (A_thal_3526)	--	PREDICTED: uncharacterized protein LOC101219487 [Cucumis sativus]
CsaV3_3G015080	8.82147	7.99518	8.98822	17.1567	30.9655	15.9547	1.13807	6.76e-09	up	[R]	General function prediction only	Cellular Component: extracellular region (GO:0005576);; Biological Process: carbohydrate metabolic process (GO:0005975);; Biological Process: chitin catabolic process (GO:0006032);; Biological Process: cell wall macromolecule catabolic process (GO:0016998);;	--	[R]	General function prediction only	Chitinase class I	Chitinase-like protein 2 OS=Arabidopsis thaliana OX=3702 GN=CTL2 PE=2 SV=1	PREDICTED: chitinase-like protein 2 [Cucumis sativus]
CsaV3_1G044570	1.43498	1.29671	1.48546	2.75869	3.27693	3.82444	1.19093	6.82e-12	up	--	--	Cellular Component: plasma membrane (GO:0005886);; Biological Process: multicellular organism development (GO:0007275);; Biological Process: pollen tube growth (GO:0009860);; Biological Process: cellulose microfibril organization (GO:0010215);; Cellular Component: apical plasma membrane (GO:0016324);; Biological Process: regulation of exocytosis (GO:0017157);; Biological Process: regulation of ac…	--	--	--	P21-Rho-binding domain	CRIB domain-containing protein RIC4 OS=Arabidopsis thaliana OX=3702 GN=RIC4 PE=1 SV=1	PREDICTED: CRIB domain-containing protein RIC4 isoform X1 [Cucumis sativus]
CsaV3_5G010900	61.8279	52.0772	77.4851	157.261	115.679	139.531	1.13486	9.02e-14	up	--	--	Cellular Component: extracellular region (GO:0005576);; Cellular Component: cell wall (GO:0005618);; Biological Process: syncytium formation (GO:0006949);; Biological Process: plant-type cell wall organization (GO:0009664);; Cellular Component: membrane (GO:0016020);;	--	--	--	Pollen allergen;; Lytic transglycolase	Expansin-A8 OS=Arabidopsis thaliana OX=3702 GN=EXPA8 PE=2 SV=1	expansin-A8-like precursor [Cucumis sativus]
CsaV3_6G013920	0.621195	0.415049	0.831941	2.6898	2.52846	3.16608	1.31333	3.05e-07	up	--	--	--	--	--	--	Senescence regulator	--	PREDICTED: uncharacterized protein LOC101215539 [Cucumis sativus]
CsaV3_5G012890	1.5116	2.55413	0.32073	0.029735	0.12493	0.097573	-1.47188	2.59e-08	down	--	--	Molecular Function: DNA binding (GO:0003677);; Molecular Function: DNA-binding transcription factor activity (GO:0003700);; Cellular Component: nucleus (GO:0005634);; Biological Process: transcription, DNA-templated (GO:0006351);; Biological Process: regulation of transcription, DNA-templated (GO:0006355);; Biological Process: defense response (GO:0006952);; Molecular Function: protein homodimeri…	--	--	--	Myb/SANT-like DNA-binding domain	Trihelix transcription factor ASR3 OS=Arabidopsis thaliana OX=3702 GN=ASR3 PE=1 SV=1	PREDICTED: trihelix transcription factor PTL-like [Cucumis sativus]
CsaV3_3G002780	142.256	103.66	136.147	286.799	310.92	207.679	1.1598	8.8e-11	up	[O]	Posttranslational modification, protein turnover, chaperones	Cellular Component: chloroplast stroma (GO:0009570);;	K13993|5e-82|vvi:100253548|HSP20;HSP20|hypothetical protein LOC100253548	[O]	Posttranslational modification, protein turnover, chaperones	Hsp20/alpha crystallin family	Small heat shock protein, chloroplastic OS=Oxybasis rubra OX=3560 GN=HSP23 PE=2 SV=1	Mitochondrial small heat shock protein [Cucumis sativus]
CsaV3_5G008780	7.92976	6.60633	10.438	31.4825	36.7414	19.7981	1.52093	2.2e-13	up	[O]	Posttranslational modification, protein turnover, chaperones	Cellular Component: cytoplasm (GO:0005737);;	K13993|2e-82|pop:POPTR_579131|HSP20;HSP20|hypothetical protein; K13993 HSP20 family protein	[O]	Posttranslational modification, protein turnover, chaperones	Hsp20/alpha crystallin family	17.6 kDa class I heat shock protein 3 OS=Arabidopsis thaliana OX=3702 GN=HSP17.6C PE=2 SV=2	PREDICTED: 17.3 kDa class I heat shock protein-like [Cucumis sativus]
CsaV3_6G039610	2.65233	1.89617	3.02803	6.1813	8.42735	5.51724	1.25504	1.11e-11	up	[Q]	Secondary metabolites biosynthesis, transport and catabolism	Molecular Function: copper ion binding (GO:0005507);; Molecular Function: oxidoreductase activity, oxidizing metal ions (GO:0016722);; Biological Process: lignin catabolic process (GO:0046274);; Cellular Component: apoplast (GO:0048046);; Molecular Function: hydroquinone:oxygen oxidoreductase activity (GO:0052716);;	--	[Q]	Secondary metabolites biosynthesis, transport and catabolism	Multicopper oxidase;; Multicopper oxidase;; Multicopper oxidase	Laccase-11 OS=Arabidopsis thaliana OX=3702 GN=LAC11 PE=2 SV=1	PREDICTED: laccase-11 [Cucumis sativus]
CsaV3_1G040160	4.26195	5.54098	4.41813	1.85593	2.36312	1.52842	-1.32411	2.55e-15	down	--	--	--	--	--	--	--	--	hypothetical protein Csa_1G580250 [Cucumis sativus]
CsaV3_2G017460	0.682769	0.670669	0.815441	2.88157	2.74872	4.75908	1.90208	4.22e-22	up	--	--	--	--	[S]	Function unknown	PQ loop repeat	--	PREDICTED: uncharacterized protein LOC101208096 [Cucumis sativus]
CsaV3_4G031230	0.853818	1.36349	1.03567	3.2549	6.46455	2.91079	1.45448	1.17e-09	up	--	--	Molecular Function: aspartic-type endopeptidase activity (GO:0004190);; Cellular Component: extracellular region (GO:0005576);;	--	[O]	Posttranslational modification, protein turnover, chaperones	Xylanase inhibitor N-terminal;; Xylanase inhibitor C-terminal;; Eukaryotic aspartyl protease	Aspartic proteinase nepenthesin-1 OS=Nepenthes gracilis OX=150966 GN=nep1 PE=1 SV=1	PREDICTED: aspartic proteinase nepenthesin-1 [Cucumis sativus]
CsaV3_2G017800	3.90385	3.3898	5.19937	9.50871	7.83604	13.3918	1.18241	2.21e-08	up	--	--	--	--	--	--	--	--	hypothetical protein Csa_2G297260 [Cucumis sativus]
CsaV3_5G028610	16.1706	18.3174	25.2264	47.5043	50.535	41.4224	1.03333	4.19e-08	up	--	--	Molecular Function: structural constituent of cell wall (GO:0005199);; Cellular Component: extracellular region (GO:0005576);; Cellular Component: cell wall (GO:0005618);; Cellular Component: plasmodesma (GO:0009506);; Biological Process: cell wall organization (GO:0071555);;	--	--	--	--	Leucine-rich repeat extensin-like protein 5 OS=Arabidopsis thaliana OX=3702 GN=LRX5 PE=2 SV=2	PREDICTED: leucine-rich repeat extensin-like protein 5 [Cucumis sativus]
CsaV3_3G030350	3.07736	2.6486	3.59878	9.38796	15.9411	9.1493	1.62858	5.22e-17	up	[MG]	--	Biological Process: lignan biosynthetic process (GO:0009807);; Molecular Function: pinoresinol reductase activity (GO:0010283);; Molecular Function: lariciresinol reductase activity (GO:0010284);; Biological Process: (+)-pinoresinol catabolic process (GO:1902125);; Biological Process: (+)-lariciresinol catabolic process (GO:1902131);; Biological Process: (+)-lariciresinol biosynthetic process (GO…	--	--	--	NmrA-like family;; NAD(P)H-binding;; NAD dependent epimerase/dehydratase family;; 3-beta hydroxysteroid dehydrogenase/isomerase family	Bifunctional pinoresinol-lariciresinol reductase 2 OS=Linum usitatissimum OX=4006 GN=PLR_Lu2 PE=1 SV=1	PREDICTED: bifunctional pinoresinol-lariciresinol reductase 2-like [Cucumis sativus]
CsaV3_3G002890	1.73189	1.27452	1.95845	0.107043	0.444319	0.087423	-1.15799	1.34e-05	down	--	--	Cellular Component: cell wall (GO:0005618);; Cellular Component: endoplasmic reticulum (GO:0005783);; Cellular Component: plasmodesma (GO:0009506);; Biological Process: plant-type hypersensitive response (GO:0009626);; Biological Process: systemic acquired resistance (GO:0009627);; Biological Process: cold acclimation (GO:0009631);; Biological Process: induced systemic resistance (GO:0009682);; C…	--	--	--	Hydrophobic seed protein	pEARLI1-like lipid transfer protein 1 OS=Arabidopsis thaliana OX=3702 GN=AZI1 PE=1 SV=1	PREDICTED: 14 kDa proline-rich protein DC2.15-like [Cucumis sativus]
CsaV3_4G025090	13.5325	12.808	21.2993	41.3622	45.2135	34.9524	1.28413	2.7e-13	up	[R]	General function prediction only	--	K07025|1e-141|vvi:100232886|--|GRIP21; ripening-related protein-like; K07025 putative hydrolase of the HAD superfamily	[R]	General function prediction only	Haloacid dehalogenase-like hydrolase;; HAD-hyrolase-like	--	PREDICTED: uncharacterized protein C24B11.05 isoform X1 [Cucumis sativus]
CsaV3_2G017910	0.921207	1.04836	1.34669	0.328296	0.359539	0.300453	-1.32408	2.25e-08	down	--	--	Molecular Function: magnesium ion binding (GO:0000287);; Molecular Function: terpene synthase activity (GO:0010333);; Biological Process: terpenoid biosynthetic process (GO:0016114);;	--	--	--	Terpene synthase family, metal binding domain;; Terpene synthase, N-terminal domain	(-)-alpha-terpineol synthase OS=Vitis vinifera OX=29760 PE=1 SV=1	PREDICTED: terpene synthase 10-like [Cucumis melo]
CsaV3_3G036920	19.2018	16.2936	14.4689	4.31851	7.82363	4.64172	-1.27943	3.3e-11	down	--	--	Molecular Function: DNA binding (GO:0003677);; Molecular Function: DNA-binding transcription factor activity (GO:0003700);; Cellular Component: nucleus (GO:0005634);; Biological Process: transcription, DNA-templated (GO:0006351);; Biological Process: regulation of transcription, DNA-templated (GO:0006355);; Biological Process: regulation of flower development (GO:0009909);; Biological Process: re…	--	[K]	Transcription	Myb/SANT-like DNA-binding domain	Trihelix transcription factor PTL OS=Arabidopsis thaliana OX=3702 GN=PTL PE=2 SV=1	PREDICTED: trihelix transcription factor PTL [Cucumis sativus]
CsaV3_5G029730	2.86078	2.5712	3.3426	7.82084	12.5351	6.63484	1.33857	1.36e-10	up	--	--	Biological Process: lignin biosynthetic process (GO:0009809);; Molecular Function: N-acyltransferase activity (GO:0016410);;	--	--	--	Transferase family	Acyl transferase 4 OS=Oryza sativa subsp. japonica OX=39947 GN=AT4 PE=1 SV=1	PREDICTED: 3&apos;-N-debenzoyl-2&apos;-deoxytaxol N-benzoyltransferase [Cucumis sativus]
CsaV3_7G005900	1.48104	4.4379	1.69939	0.180035	0.410524	0.783955	-1.2117	6.18e-06	down	--	--	Molecular Function: diacylglycerol O-acyltransferase activity (GO:0004144);; Cellular Component: endoplasmic reticulum (GO:0005783);; Cellular Component: endoplasmic reticulum membrane (GO:0005789);; Cellular Component: plasma membrane (GO:0005886);; Biological Process: wax biosynthetic process (GO:0010025);; Cellular Component: integral component of membrane (GO:0016021);; Biological Process: tr…	--	--	--	Protein of unknown function (DUF1298);; Wax ester synthase-like Acyl-CoA acyltransferase domain	O-acyltransferase WSD1 OS=Arabidopsis thaliana OX=3702 GN=WSD1 PE=2 SV=1	PREDICTED: O-acyltransferase WSD1 [Cucumis sativus]
CsaV3_6G036550	4.44646	5.24443	4.14393	11.6796	15.2421	8.69451	1.23955	1.48e-11	up	[E]	Amino acid transport and metabolism	Cellular Component: cytoplasm (GO:0005737);; Biological Process: L-phenylalanine catabolic process (GO:0006559);; Biological Process: cinnamic acid biosynthetic process (GO:0009800);; Molecular Function: phenylalanine ammonia-lyase activity (GO:0045548);;	--	[Q]	Secondary metabolites biosynthesis, transport and catabolism	Aromatic amino acid lyase	Phenylalanine ammonia-lyase OS=Citrus limon OX=2708 GN=PAL6 PE=2 SV=1	PREDICTED: phenylalanine ammonia-lyase G4 [Cucumis sativus]
CsaV3_5G003250	60.7865	75.789	39.8899	17.8229	23.7753	13.2764	-1.45307	2.55e-14	down	--	--	Molecular Function: DNA-binding transcription factor activity (GO:0003700);; Cellular Component: nucleus (GO:0005634);; Biological Process: transcription, DNA-templated (GO:0006351);; Biological Process: abscisic acid-activated signaling pathway (GO:0009738);; Biological Process: glucosinolate metabolic process (GO:0019760);; Molecular Function: sequence-specific DNA binding (GO:0043565);;	--	--	--	AP2 domain	Dehydration-responsive element-binding protein 1D OS=Arabidopsis thaliana OX=3702 GN=DREB1D PE=2 SV=1	PREDICTED: dehydration-responsive element-binding protein 1E [Cucumis sativus]
CsaV3_3G013980	1.06356	0.484753	0.535575	2.47612	4.84009	1.46747	1.08253	5.38e-05	up	--	--	--	--	--	--	Protein of unknown function (DUF679)	Protein DMP2 OS=Arabidopsis thaliana OX=3702 GN=DMP2 PE=2 SV=1	hypothetical protein Csa_3G150800 [Cucumis sativus]
CsaV3_3G035690	4.55982	6.51976	5.67106	11.7191	33.5509	16.1008	1.0619	6.78e-05	up	--	--	Molecular Function: peroxidase activity (GO:0004601);; Cellular Component: cytosol (GO:0005829);; Biological Process: response to oxidative stress (GO:0006979);; Cellular Component: plant-type cell wall (GO:0009505);; Biological Process: plant-type cell wall organization (GO:0009664);; Molecular Function: heme binding (GO:0020037);; Biological Process: hydrogen peroxide catabolic process (GO:0042…	--	--	--	Peroxidase	Peroxidase 21 OS=Arabidopsis thaliana OX=3702 GN=PER21 PE=1 SV=1	PREDICTED: peroxidase 21-like [Cucumis sativus]
CsaV3_7G024760	4.5776	4.48072	7.57402	11.5534	13.2545	10.4737	1.01766	1.92e-08	up	[O]	Posttranslational modification, protein turnover, chaperones	Molecular Function: ATP binding (GO:0005524);; Biological Process: protein folding (GO:0006457);; Cellular Component: chloroplast stroma (GO:0009570);;	K03283|0.0|vvi:100249184|HSPA1_8;HSPA1_8|hypothetical protein LOC100249184	[O]	Posttranslational modification, protein turnover, chaperones	Hsp70 protein;; MreB/Mbl protein	Stromal 70 kDa heat shock-related protein, chloroplastic OS=Pisum sativum OX=3888 GN=HSP70 PE=2 SV=1	PREDICTED: LOW QUALITY PROTEIN: stromal 70 kDa heat shock-related protein, chloroplastic [Cucumis sativus]
CsaV3_6G002140	0.481898	0.294703	0.298712	0.622024	1.50922	1.07609	1.05846	5.45e-05	up	--	--	Cellular Component: cytoplasm (GO:0005737);; Cellular Component: SCF ubiquitin ligase complex (GO:0019005);; Biological Process: regulation of proteolysis (GO:0030162);; Molecular Function: ubiquitin protein ligase binding (GO:0031625);; Biological Process: ubiquitin-dependent protein catabolic process (GO:0042787);; Biological Process: proteasome-mediated ubiquitin-dependent protein catabolic pr…	--	[DR]	--	BTB/POZ domain;; BTB And C-terminal Kelch	BTB/POZ domain-containing protein At3g56230 OS=Arabidopsis thaliana OX=3702 GN=At3g56230 PE=2 SV=1	PREDICTED: BTB/POZ domain-containing protein At3g56230 [Cucumis sativus]
CsaV3_3G039720	10.8464	10.0725	13.4558	23.4716	32.2824	19.6503	1.01731	6.48e-09	up	--	--	Cellular Component: plasma membrane (GO:0005886);; Biological Process: abscisic acid-activated signaling pathway (GO:0009738);;	--	--	--	Remorin, C-terminal region	Remorin 4.1 OS=Oryza sativa subsp. japonica OX=39947 GN=REM4.1 PE=1 SV=1	PREDICTED: remorin [Cucumis sativus]
CsaV3_6G014060	5.09702	4.73889	4.89002	10.11	14.0892	9.72636	1.13844	1.28e-12	up	[E]	Amino acid transport and metabolism	Cellular Component: cytoplasm (GO:0005737);; Biological Process: L-phenylalanine catabolic process (GO:0006559);; Biological Process: cinnamic acid biosynthetic process (GO:0009800);; Molecular Function: phenylalanine ammonia-lyase activity (GO:0045548);;	K10775|0.0|rcu:RCOM_0543910|PAL;EC:4.3.1.24|Phenylalanine ammonia-lyase, putative (EC:4.3.1.24); K10775 phenylalanine ammonia-lyase [EC:4.3.1.24]	[Q]	Secondary metabolites biosynthesis, transport and catabolism	Aromatic amino acid lyase	Phenylalanine ammonia-lyase OS=Camellia sinensis OX=4442 GN=PAL PE=2 SV=1	PREDICTED: phenylalanine ammonia-lyase-like [Cucumis sativus]
CsaV3_5G008760	192.003	150.99	182.966	451.339	439.273	363.084	1.21669	9.62e-21	up	[O]	Posttranslational modification, protein turnover, chaperones	Cellular Component: cytoplasm (GO:0005737);; Biological Process: response to heat (GO:0009408);; Biological Process: response to high light intensity (GO:0009644);; Biological Process: heat acclimation (GO:0010286);; Biological Process: response to hydrogen peroxide (GO:0042542);;	K13993|3e-95|vvi:100263355|HSP20;HSP20|hypothetical protein LOC100263355; K13993 HSP20 family protein	[O]	Posttranslational modification, protein turnover, chaperones	Hsp20/alpha crystallin family	18.1 kDa class I heat shock protein OS=Arabidopsis thaliana OX=3702 GN=HSP18.1 PE=1 SV=1	PREDICTED: 18.1 kDa class I heat shock protein-like [Cucumis sativus]
CsaV3_3G015650	3.83847	4.25609	4.68762	8.05434	10.7868	7.36491	1.00751	5.55e-10	up	[Q]	Secondary metabolites biosynthesis, transport and catabolism	Cellular Component: peroxisome (GO:0005777);; Molecular Function: hydrolase activity (GO:0016787);; Biological Process: phylloquinone biosynthetic process (GO:0042372);; Biological Process: protein homotetramerization (GO:0051289);;	--	[R]	General function prediction only	Thioesterase superfamily	1,4-dihydroxy-2-naphthoyl-CoA thioesterase 1 OS=Arabidopsis thaliana OX=3702 GN=DHNAT1 PE=1 SV=1	PREDICTED: 1,4-dihydroxy-2-naphthoyl-CoA thioesterase 1-like [Cucumis sativus]
CsaV3_6G052530	1.60958	1.21846	1.90404	5.98468	10.0808	4.92638	1.613	1.07e-12	up	[C]	Energy production and conversion	Cellular Component: extracellular region (GO:0005576);; Cellular Component: cell wall (GO:0005618);; Cellular Component: plasmodesma (GO:0009506);; Biological Process: embryo development ending in seed dormancy (GO:0009793);; Biological Process: polar nucleus fusion (GO:0010197);; Molecular Function: cinnamyl-alcohol dehydrogenase activity (GO:0045551);; Molecular Function: coniferyl-alcohol dehy…	--	--	--	FAD binding domain;; Berberine and berberine like	Berberine bridge enzyme-like 15 OS=Arabidopsis thaliana OX=3702 GN=MEE23 PE=1 SV=1	PREDICTED: tetrahydrocannabinolic acid synthase-like [Cucumis sativus]
CsaV3_2G026020	2.81402	3.2938	2.88504	7.9239	7.78564	6.23475	1.28177	7.4e-17	up	--	--	--	--	--	--	--	--	PREDICTED: uncharacterized protein LOC101210927 [Cucumis sativus]
CsaV3_6G036020	7.88023	7.13926	8.16224	25.905	19.1163	24.6341	1.52759	8e-30	up	--	--	Cellular Component: microtubule (GO:0005874);; Molecular Function: microtubule binding (GO:0008017);;	--	--	--	HEAT repeat;; HEAT-like repeat;; HEAT repeats	TORTIFOLIA1-like protein 4 OS=Arabidopsis thaliana OX=3702 GN=TOR1L4 PE=2 SV=1	PREDICTED: microtubule-associated protein TORTIFOLIA1 [Cucumis sativus]
CsaV3_3G047160	7.36826	12.7282	6.71464	3.94962	2.9029	4.295	-1.0146	8.72e-07	down	[E]	Amino acid transport and metabolism	Molecular Function: sarcosine oxidase activity (GO:0008115);; Biological Process: tetrahydrofolate metabolic process (GO:0046653);;	--	[R]	General function prediction only	FAD dependent oxidoreductase;; NAD(P)-binding Rossmann-like domain	Probable sarcosine oxidase OS=Arabidopsis thaliana OX=3702 GN=At2g24580 PE=2 SV=1	PREDICTED: probable sarcosine oxidase [Cucumis sativus]
CsaV3_1G032430	2.04195	1.61637	1.57403	0.532324	0.567284	0.753439	-1.03351	9.7e-06	down	[R]	General function prediction only	Biological Process: gibberellin biosynthetic process (GO:0009686);; Molecular Function: gibberellin 2-beta-dioxygenase activity (GO:0045543);; Molecular Function: metal ion binding (GO:0046872);;	K04125|1e-173|rcu:RCOM_0632660|E1.14.11.13;EC:1.14.11.13|gibberellin 2-oxidase, putative (EC:1.14.11.15); K04125 gibberellin 2-oxidase [EC:1.14.11.13]	[QR]	--	2OG-Fe(II) oxygenase superfamily;; non-haem dioxygenase in morphine synthesis N-terminal	Gibberellin 2-beta-dioxygenase OS=Phaseolus coccineus OX=3886 GN=GA2OX1 PE=2 SV=1	gibberellin 2-beta-dioxygenase-like [Cucumis sativus]
CsaV3_7G006790	0.243057	0.230296	0.307417	0.578929	1.85446	0.923199	1.02618	0.000126487	up	--	--	--	--	--	--	--	--	PREDICTED: uncharacterized protein LOC105436091 [Cucumis sativus]
CsaV3_6G044560	4.53919	4.06487	3.77013	0.954168	1.29011	0.721772	-1.79255	1.4e-19	down	--	--	Molecular Function: DNA binding (GO:0003677);; Molecular Function: DNA-binding transcription factor activity (GO:0003700);; Cellular Component: nucleus (GO:0005634);; Biological Process: transcription, DNA-templated (GO:0006351);; Biological Process: regulation of transcription, DNA-templated (GO:0006355);; Biological Process: endoplasmic reticulum organization (GO:0007029);;	--	--	--	Helix-loop-helix DNA-binding domain	Transcription factor NAI1 OS=Arabidopsis thaliana OX=3702 GN=NAI1 PE=2 SV=1	hypothetical protein Csa_6G497100 [Cucumis sativus]
CsaV3_2G014500	4.01206	3.98729	4.38758	9.36051	10.568	7.86759	1.16025	5.31e-12	up	--	--	--	--	--	--	Domain of unknown function (DUF4228)	--	PREDICTED: uncharacterized protein LOC101205353 [Cucumis sativus]
CsaV3_5G035830	5.24776	3.76109	9.5674	18.3581	23.7552	18.6355	1.2461	3.29e-08	up	[G]	Carbohydrate transport and metabolism	Cellular Component: extracellular region (GO:0005576);; Cellular Component: cell wall (GO:0005618);; Biological Process: cell wall organization (GO:0071555);;	--	--	--	--	Glycine-rich cell wall structural protein 2 OS=Oryza sativa subsp. japonica OX=39947 GN=GRP0.9 PE=2 SV=1	PREDICTED: glycine-rich cell wall structural protein 2-like [Cucumis sativus]
CsaV3_6G047080	1.60338	0.677439	1.69362	5.04324	4.21279	3.15007	1.12995	8.07e-06	up	--	--	Cellular Component: cytosol (GO:0005829);; Biological Process: chloroplast avoidance movement (GO:0009903);; Biological Process: chloroplast accumulation movement (GO:0009904);;	--	--	--	Weak chloroplast movement under blue light	WEB family protein At3g51220 OS=Arabidopsis thaliana OX=3702 GN=At3g51220 PE=2 SV=1	PREDICTED: WEB family protein At3g51220 [Cucumis sativus]
CsaV3_6G000800	9.72832	5.5544	8.96157	17.7854	21.3245	16.4376	1.08666	2.72e-08	up	--	--	Molecular Function: zinc ion binding (GO:0008270);; Biological Process: proteasome-mediated ubiquitin-dependent protein catabolic process (GO:0043161);; Molecular Function: ubiquitin protein ligase activity (GO:0061630);;	--	[O]	Posttranslational modification, protein turnover, chaperones	--	Probable E3 ubiquitin-protein ligase RHA1A OS=Arabidopsis thaliana OX=3702 GN=RHA1A PE=2 SV=1	PREDICTED: E3 ubiquitin-protein ligase RHA1B [Cucumis sativus]
CsaV3_1G009400	48.9576	30.7897	42.8504	128.482	131.279	119.464	1.51739	1.88e-22	up	--	--	--	--	--	--	--	--	hypothetical protein Csa_1G050230 [Cucumis sativus]
CsaV3_2G033080	0	0	0	0.25265	0.35157	0.29456	1.13508	4.77e-06	up	--	--	Cellular Component: Golgi membrane (GO:0000139);; Cellular Component: Golgi apparatus (GO:0005794);; Biological Process: polysaccharide metabolic process (GO:0005976);; Biological Process: lignin metabolic process (GO:0009808);; Cellular Component: integral component of membrane (GO:0016021);; Molecular Function: glucuronoxylan 4-O-methyltransferase activity (GO:0030775);; Biological Process: xyl…	--	--	--	Polysaccharide biosynthesis	Glucuronoxylan 4-O-methyltransferase 3 OS=Arabidopsis thaliana OX=3702 GN=GXM3 PE=1 SV=1	PREDICTED: glucuronoxylan 4-O-methyltransferase 3-like [Cucumis sativus]
CsaV3_1G000630	2.28569	2.24108	1.02875	0.33375	0.492903	0.129894	-1.33903	4.92e-07	down	--	--	Molecular Function: monooxygenase activity (GO:0004497);; Molecular Function: iron ion binding (GO:0005506);; Biological Process: response to wounding (GO:0009611);; Cellular Component: integral component of membrane (GO:0016021);; Molecular Function: oxidoreductase activity, acting on paired donors, with incorporation or reduction of molecular oxygen (GO:0016705);; Molecular Function: heme bindi…	--	[QI]	--	Cytochrome P450	Cytochrome P450 94B1 OS=Arabidopsis thaliana OX=3702 GN=CYP94B1 PE=1 SV=1	PREDICTED: cytochrome P450 94B3 [Cucumis sativus]
CsaV3_2G024730	6.21592	8.12587	6.17994	2.15056	3.19773	2.24808	-1.01169	3.96e-07	down	--	--	Cellular Component: DNA-directed RNA polymerase IV complex (GO:0000418);; Cellular Component: DNA-directed RNA polymerase V complex (GO:0000419);; Molecular Function: DNA binding (GO:0003677);; Molecular Function: DNA-directed 5'-3' RNA polymerase activity (GO:0003899);; Cellular Component: DNA-directed RNA polymerase II, core complex (GO:0005665);; Cellular Component: DNA-directed RNA polymerase…	K03007|5e-07|zma:100286035|RPB10, POLR2L;RPB10, POLR2L|pco151371; LOC100286035; K03007 DNA-directed RNA polymerases I, II, and III subunit RPABC5	[K]	Transcription	RNA polymerases N / 8 kDa subunit	DNA-directed RNA polymerases II, IV and V subunit 10 OS=Arabidopsis thaliana OX=3702 GN=NRPB10 PE=1 SV=1	DNA-directed RNA polymerase subunit 10-like protein [Zostera marina]
CsaV3_6G039370	1.47126	1.41401	1.36277	4.78165	3.53739	2.90487	1.09312	6.21e-07	up	--	--	--	--	--	--	--	--	hypothetical protein Csa_6G444970 [Cucumis sativus]
CsaV3_4G007290	125.47	103.587	122.705	243.828	268.491	204.497	1.06109	8.62e-16	up	--	--	Molecular Function: obsolete signal transducer activity (GO:0004871);; Cellular Component: nucleus (GO:0005634);; Cellular Component: cytoplasm (GO:0005737);; Biological Process: phototropism (GO:0009638);; Biological Process: protein ubiquitination (GO:0016567);;	--	--	--	NPH3 family;; BTB/POZ domain	Root phototropism protein 2 OS=Arabidopsis thaliana OX=3702 GN=RPT2 PE=1 SV=2	PREDICTED: root phototropism protein 2 [Cucumis sativus]
CsaV3_2G004320	14.859	9.85636	11.2654	28.2587	24.5823	22.6564	1.01463	1.63e-10	up	--	--	--	--	--	--	Plant protein of unknown function (DUF868)	Putative F-box protein At1g47300 OS=Arabidopsis thaliana OX=3702 GN=At1g47300 PE=4 SV=2	PREDICTED: uncharacterized protein LOC101219794 [Cucumis sativus]
CsaV3_6G006560	1.95535	1.87409	0.370559	0.175749	0.287322	0.167738	-1.40365	1.61e-07	down	[I]	Lipid transport and metabolism	Molecular Function: iron ion binding (GO:0005506);; Cellular Component: endoplasmic reticulum membrane (GO:0005789);; Biological Process: lipid metabolic process (GO:0006629);; Biological Process: fatty acid biosynthetic process (GO:0006633);; Cellular Component: integral component of membrane (GO:0016021);; Molecular Function: oxidoreductase activity (GO:0016491);;	K15404|0.0|vvi:100252221|K15404, CER1;EC:4.1.99.5|hypothetical protein LOC100252221	--	--	WAX2 C-terminal domain;; Fatty acid hydroxylase superfamily	Protein ECERIFERUM 1 OS=Arabidopsis thaliana OX=3702 GN=CER1 PE=1 SV=1	PREDICTED: protein ECERIFERUM 1-like [Cucumis sativus]
CsaV3_4G026310	1.23982	1.56513	1.44398	3.09036	9.15804	3.12723	1.34856	9.81e-08	up	--	--	Cellular Component: Golgi membrane (GO:0000139);; Cellular Component: Golgi apparatus (GO:0005794);; Cellular Component: plasma membrane (GO:0005886);; Biological Process: plant-type cell wall modification (GO:0009827);; Cellular Component: integral component of membrane (GO:0016021);; Biological Process: cellulose biosynthetic process (GO:0030244);; Biological Process: pectin biosynthetic proces…	--	--	--	GDSL/SGNH-like Acyl-Esterase family found in Pmr5 and Cas1p;; PMR5 N terminal Domain	Protein trichome birefringence-like 3 OS=Arabidopsis thaliana OX=3702 GN=TBL3 PE=2 SV=1	PREDICTED: protein trichome birefringence-like 3 [Cucumis sativus]
CsaV3_3G045320	3.41961	2.00828	2.35003	4.62717	6.38737	5.41207	1.03817	4.73e-07	up	--	--	--	--	--	--	--	--	PREDICTED: uncharacterized protein LOC101222738 [Cucumis sativus]
CsaV3_6G030980	0.31806	0.499432	0.53479	1.89572	1.95147	1.96546	1.37292	8.85e-08	up	--	--	Molecular Function: structural constituent of cell wall (GO:0005199);; Cellular Component: extracellular region (GO:0005576);; Cellular Component: cell wall (GO:0005618);; Cellular Component: plant-type cell wall (GO:0009505);; Cellular Component: plasmodesma (GO:0009506);; Biological Process: cell wall organization (GO:0071555);;	--	--	--	--	Leucine-rich repeat extensin-like protein 3 OS=Arabidopsis thaliana OX=3702 GN=LRX3 PE=1 SV=1	PREDICTED: basic salivary proline-rich protein 2 [Cucumis sativus]
CsaV3_2G002110	0	0	0	0.381425	0.523226	0.522909	1.18022	2.95e-06	up	--	--	Cellular Component: nucleus (GO:0005634);; Biological Process: transcription, DNA-templated (GO:0006351);; Biological Process: negative regulation of transcription, DNA-templated (GO:0045892);; Biological Process: leaf development (GO:0048366);;	--	--	--	--	Protein SPEAR3 OS=Arabidopsis thaliana OX=3702 GN=SPEAR3 PE=1 SV=1	PREDICTED: uncharacterized protein LOC105434537 [Cucumis sativus]
CsaV3_2G016470	1.94409	1.68419	2.19954	4.30262	6.21128	2.99441	1.07899	5.16e-07	up	--	--	--	--	[R]	General function prediction only	Leucine Rich repeats (2 copies);; F-box-like;; F-box domain	F-box protein At5g67140 OS=Arabidopsis thaliana OX=3702 GN=At5g67140 PE=2 SV=1	PREDICTED: F-box protein At5g67140-like [Cucumis sativus]
CsaV3_2G032010	1.44735	0.829282	1.09911	2.48655	4.30944	2.06404	1.07486	4.6e-06	up	--	--	Cellular Component: plasma membrane (GO:0005886);; Cellular Component: integral component of membrane (GO:0016021);;	--	--	--	Plant protein of unknown function	UPF0481 protein At3g47200 OS=Arabidopsis thaliana OX=3702 GN=At3g47200 PE=2 SV=1	PREDICTED: UPF0481 protein At3g47200-like [Cucumis sativus]
CsaV3_3G020440	2.86272	2.00459	1.18177	0.38127	0.308868	0.224171	-1.62837	4.23e-10	down	--	--	Molecular Function: DNA binding (GO:0003677);; Cellular Component: nucleus (GO:0005634);; Biological Process: transcription, DNA-templated (GO:0006351);; Biological Process: regulation of transcription, DNA-templated (GO:0006355);; Biological Process: multicellular organism development (GO:0007275);;	--	--	--	TCP family transcription factor	Transcription factor CYCLOIDEA (Fragment) OS=Antirrhinum majus subsp. linkianum OX=102601 GN=CYC PE=3 SV=1	PREDICTED: transcription factor CYCLOIDEA [Cucumis sativus]
CsaV3_2G001820	1.42077	1.3095	0.985572	2.799	2.45238	3.93182	1.15	2.75e-08	up	--	--	--	--	[K]	Transcription	--	--	PREDICTED: uncharacterized protein LOC101219805 [Cucumis sativus]
CsaV3_4G007260	0.636613	0.591468	0.484379	1.58893	2.51267	1.42066	1.18455	9.49e-07	up	--	--	Cellular Component: extracellular region (GO:0005576);; Cellular Component: cell wall (GO:0005618);; Molecular Function: pectinesterase activity (GO:0030599);; Biological Process: cell wall modification (GO:0042545);; Molecular Function: aspartyl esterase activity (GO:0045330);; Biological Process: pectin catabolic process (GO:0045490);;	--	--	--	Pectinesterase	Probable pectinesterase 8 OS=Arabidopsis thaliana OX=3702 GN=PME8 PE=2 SV=2	PREDICTED: probable pectinesterase 8 [Cucumis sativus]
CsaV3_4G035900	18.1968	4.12519	13.6111	23.6182	26.6217	9.81545	1.36288	3.78e-19	up	[O]	Posttranslational modification, protein turnover, chaperones	Cellular Component: cytoplasm (GO:0005737);;	--	[O]	Posttranslational modification, protein turnover, chaperones	Hsp20/alpha crystallin family;; BON domain	17.9 kDa class II heat shock protein OS=Glycine max OX=3847 GN=HSP17.9-D PE=3 SV=1	HSP20-like chaperone protein [Actinidia chinensis var. chinensis]
CsaV3_5G008050	2.26175	3.43884	1.71578	0.728892	0.60121	1.21261	-1.02121	3.43e-05	down	[Z]	Cytoskeleton	Molecular Function: ATP binding (GO:0005524);; Cellular Component: cytoplasm (GO:0005737);; Cellular Component: cytoskeleton (GO:0005856);;	--	[Z]	Cytoskeleton	Actin	Actin OS=Nicotiana tabacum OX=4097 PE=3 SV=1	PREDICTED: actin-97-like [Cucumis sativus]
CsaV3_6G036420	2.06422	1.5633	1.47934	5.70742	10.2494	4.77025	1.65417	5.19e-13	up	[G]	Carbohydrate transport and metabolism	Cellular Component: extracellular region (GO:0005576);; Biological Process: seed germination (GO:0009845);; Molecular Function: mannan endo-1,4-beta-mannosidase activity (GO:0016985);; Biological Process: mannan catabolic process (GO:0046355);;	--	--	--	Cellulase (glycosyl hydrolase family 5)	Mannan endo-1,4-beta-mannosidase 6 OS=Arabidopsis thaliana OX=3702 GN=MAN6 PE=2 SV=1	PREDICTED: mannan endo-1,4-beta-mannosidase 6 [Cucumis sativus]
CsaV3_4G037590	7.52747	5.73514	10.6498	17.2848	22.6447	15.6042	1.0199	1.56e-07	up	--	--	Molecular Function: cysteine-type endopeptidase activity (GO:0004197);; Cellular Component: extracellular space (GO:0005615);; Cellular Component: cell wall (GO:0005618);; Cellular Component: lysosome (GO:0005764);; Cellular Component: plasma membrane (GO:0005886);; Biological Process: programmed cell death involved in cell development (GO:0010623);; Biological Process: defense response to bacter…	--	[O]	Posttranslational modification, protein turnover, chaperones	Papain family cysteine protease;; Cathepsin propeptide inhibitor domain (I29);; Peptidase C1-like family	Cysteine protease XCP2 OS=Arabidopsis thaliana OX=3702 GN=XCP2 PE=1 SV=2	PREDICTED: xylem cysteine proteinase 2 [Cucumis sativus]
CsaV3_4G004430	3.10066	3.81946	2.08499	0.87926	1.30919	0.511653	-1.16483	1.81e-06	down	--	--	Molecular Function: cysteine-type endopeptidase activity (GO:0004197);; Biological Process: defense response (GO:0006952);; Biological Process: positive regulation of programmed cell death (GO:0043068);;	--	[DO]	--	Caspase domain;; LSD1 zinc finger	Metacaspase-1 OS=Arabidopsis thaliana OX=3702 GN=AMC1 PE=1 SV=1	PREDICTED: metacaspase-1-like isoform X2 [Cucumis sativus]
CsaV3_2G010610	1.88571	3.17581	0.946364	0.391021	0.398306	0.698159	-1.0832	4.18e-05	down	[KAD]	--	--	K09422|9e-73|ath:AT1G26780|--|MYB117; myb family transcription factor (MYB117); K09422 myb proto-oncogene protein, plant	[K]	Transcription	Myb-like DNA-binding domain;; Myb-like DNA-binding domain	Transcription factor MYB117 OS=Arabidopsis thaliana OX=3702 GN=MYB117 PE=2 SV=1	PREDICTED: transcription factor MYB44 [Cucumis sativus]
CsaV3_6G000980	7.48359	7.70177	8.33444	16.7295	18.3295	9.70109	1.05115	4.87e-09	up	--	--	--	--	--	--	--	--	hypothetical protein Csa_6G006900 [Cucumis sativus]
CsaV3_1G011740	4.10071	3.79471	4.1731	8.86991	12.2185	8.15316	1.26095	8.55e-16	up	[GEPR]	--	Biological Process: carbohydrate transport (GO:0008643);; Molecular Function: symporter activity (GO:0015293);; Cellular Component: integral component of membrane (GO:0016021);; Molecular Function: transmembrane transporter activity (GO:0022891);;	--	[R]	General function prediction only	Sugar (and other) transporter;; Major Facilitator Superfamily	Sugar carrier protein C OS=Ricinus communis OX=3988 GN=STC PE=2 SV=1	PREDICTED: sugar carrier protein C [Cucumis sativus]
CsaV3_7G031830	17.6638	13.5116	15.745	34.8551	39.8083	27.9013	1.08786	3.56e-12	up	--	--	Cellular Component: cytoplasm (GO:0005737);; Cellular Component: cytosol (GO:0005829);; Biological Process: lignin biosynthetic process (GO:0009809);; Biological Process: positive regulation of flavonoid biosynthetic process (GO:0009963);; Biological Process: auxin homeostasis (GO:0010252);; Cellular Component: membrane (GO:0016020);; Molecular Function: shikimate O-hydroxycinnamoyltransferase ac…	K13065|0.0|pop:POPTR_554899|E2.3.1.133, HCT;EC:2.3.1.133|HCQ7; hydroxycinnamoyl CoA shikimate/quinate hydroxycinnamoyltransferase (EC:2.3.1.133); K13065 shikimate O-hydroxycinnamoyltransferase [EC:2.3.1.133]	--	--	Transferase family	Shikimate O-hydroxycinnamoyltransferase OS=Arabidopsis thaliana OX=3702 GN=HST PE=1 SV=1	hypothetical protein Csa_7G431440 [Cucumis sativus]
CsaV3_5G013840	0.381003	0.312914	0.194572	0.615077	1.37106	0.740192	1.24032	1.4e-06	up	[O]	Posttranslational modification, protein turnover, chaperones	Molecular Function: serine-type endopeptidase activity (GO:0004252);; Cellular Component: cell wall (GO:0005618);; Cellular Component: plant-type cell wall (GO:0009505);;	--	--	--	Subtilase family;; Peptidase inhibitor I9	Subtilisin-like protease SBT4.14 OS=Arabidopsis thaliana OX=3702 GN=SBT4.14 PE=2 SV=1	PREDICTED: subtilisin-like protease SBT4.14 [Cucumis sativus]
CsaV3_3G002790	4.19132	3.03001	5.10508	10.95	10.7206	8.01818	1.11084	2.55e-09	up	--	--	Biological Process: copper ion transport (GO:0006825);; Biological Process: cellular copper ion homeostasis (GO:0006878);; Cellular Component: chloroplast (GO:0009507);; Biological Process: response to salt stress (GO:0009651);; Molecular Function: copper chaperone activity (GO:0016531);; Biological Process: response to cadmium ion (GO:0046686);; Molecular Function: transition metal ion binding (…	--	[P]	Inorganic ion transport and metabolism	Heavy-metal-associated domain	Copper transport protein CCH OS=Arabidopsis thaliana OX=3702 GN=CCH PE=1 SV=1	hypothetical protein Csa_3G020590 [Cucumis sativus]
CsaV3_5G004220	11.4496	14.5155	7.70536	4.43483	2.81578	4.91869	-1.18787	2.89e-09	down	--	--	Cellular Component: extracellular region (GO:0005576);; Cellular Component: cell wall (GO:0005618);; Molecular Function: pectinesterase activity (GO:0030599);; Biological Process: cell wall modification (GO:0042545);; Molecular Function: aspartyl esterase activity (GO:0045330);; Biological Process: pectin catabolic process (GO:0045490);;	--	--	--	Pectinesterase	Probable pectinesterase 68 OS=Arabidopsis thaliana OX=3702 GN=PME68 PE=2 SV=1	PREDICTED: probable pectinesterase 68 [Cucumis sativus]
CsaV3_2G025800	2.95033	2.03407	2.477	6.74501	4.18528	5.69937	1.00116	5.33e-07	up	--	--	Molecular Function: DNA binding (GO:0003677);; Molecular Function: DNA-binding transcription factor activity (GO:0003700);; Cellular Component: plasma membrane (GO:0005886);; Biological Process: regulation of transcription, DNA-templated (GO:0006355);; Biological Process: response to oxidative stress (GO:0006979);; Molecular Function: metal ion binding (GO:0046872);;	--	[R]	General function prediction only	--	Zinc finger CCCH domain-containing protein 20 OS=Arabidopsis thaliana OX=3702 GN=At2g19810 PE=2 SV=1	hypothetical protein Csa_2G352420 [Cucumis sativus]
CsaV3_5G005470	0.756072	0.529989	0.683731	1.44582	1.8276	1.372	1.10107	1.03e-08	up	[RTKL]	--	Molecular Function: protein serine/threonine kinase activity (GO:0004674);; Molecular Function: ATP binding (GO:0005524);; Cellular Component: intracellular (GO:0005622);; Biological Process: unidimensional cell growth (GO:0009826);; Molecular Function: kinase activity (GO:0016301);; Biological Process: peptidyl-serine phosphorylation (GO:0018105);; Biological Process: intracellular signal transd…	--	[TR]	--	Protein kinase domain;; Protein tyrosine kinase	Probable serine/threonine protein kinase IRE OS=Arabidopsis thaliana OX=3702 GN=IRE PE=2 SV=1	PREDICTED: probable serine/threonine protein kinase IRE [Cucumis sativus]
CsaV3_5G003860	0.831165	0.479137	0.460136	2.11088	2.81656	1.55759	1.27595	4.37e-07	up	[KAD]	--	Molecular Function: DNA binding (GO:0003677);; Cellular Component: nucleus (GO:0005634);; Biological Process: transcription, DNA-templated (GO:0006351);; Biological Process: regulation of transcription, DNA-templated (GO:0006355);;	K09422|1e-122|vvi:100259031|--|hypothetical protein LOC100259031; K09422 myb proto-oncogene protein, plant	[K]	Transcription	Myb-like DNA-binding domain;; Myb-like DNA-binding domain	Protein ODORANT1 OS=Petunia hybrida OX=4102 GN=ODO1 PE=2 SV=1	PREDICTED: protein ODORANT1-like [Cucumis sativus]
CsaV3_6G042950	1.00289	0.836624	0.662649	1.75108	2.59203	1.65024	1.01183	4.55e-06	up	[R]	General function prediction only	Biological Process: metabolic process (GO:0008152);; Biological Process: systemic acquired resistance, salicylic acid mediated signaling pathway (GO:0009862);; Molecular Function: lipase activity (GO:0016298);; Molecular Function: methyl salicylate esterase activity (GO:0080031);;	--	--	--	Alpha/beta hydrolase family;; alpha/beta hydrolase fold;; Serine aminopeptidase, S33	Salicylic acid-binding protein 2 OS=Nicotiana tabacum OX=4097 GN=SABP2 PE=1 SV=1	PREDICTED: salicylic acid-binding protein 2-like [Cucumis sativus]
CsaV3_5G018680	3.87432	1.93503	3.85559	9.29173	10.0464	6.32331	1.23531	2.59e-08	up	[GR]	--	Cellular Component: cell wall (GO:0005618);; Cellular Component: plant-type cell wall (GO:0009505);; Cellular Component: plasmodesma (GO:0009506);; Biological Process: plasmodesmata-mediated intercellular transport (GO:0010497);; Molecular Function: manganese ion binding (GO:0030145);; Molecular Function: nutrient reservoir activity (GO:0045735);; Cellular Component: apoplast (GO:0048046);; Biolo…	--	--	--	Cupin;; Cupin domain;; Chromo (CHRromatin Organisation MOdifier) domain	Germin-like protein subfamily 2 member 4 OS=Arabidopsis thaliana OX=3702 GN=GLP10 PE=2 SV=1	PREDICTED: germin-like protein subfamily 2 member 4 [Cucumis sativus]
CsaV3_3G010720	9.73833	7.87528	9.78474	21.9023	31.8957	17.8325	1.27784	5.51e-12	up	[H]	Coenzyme transport and metabolism	Molecular Function: adenosylhomocysteinase activity (GO:0004013);; Biological Process: one-carbon metabolic process (GO:0006730);;	K01251|0.0|rcu:RCOM_0523500|E3.3.1.1, ahcY;EC:3.3.1.1|adenosylhomocysteinase, putative (EC:3.3.1.1); K01251 adenosylhomocysteinase [EC:3.3.1.1]	[H]	Coenzyme transport and metabolism	S-adenosyl-L-homocysteine hydrolase;; S-adenosyl-L-homocysteine hydrolase, NAD binding domain;; D-isomer specific 2-hydroxyacid dehydrogenase, NAD binding domain;; Acetohydroxy acid isomeroreductase, NADPH-binding domain	Adenosylhomocysteinase OS=Medicago sativa OX=3879 GN=SAHH PE=2 SV=1	PREDICTED: adenosylhomocysteinase-like [Cucumis sativus]
CsaV3_3G020590	0.698907	1.29189	0.512534	0.304251	0.160776	0.212549	-1.16298	4.05e-06	down	--	--	--	--	--	--	--	--	hypothetical protein Csa_3G271390 [Cucumis sativus]
CsaV3_4G025700	45.6111	37.9756	41.363	127.543	178.238	86.8385	1.475	1.87e-14	up	[O]	Posttranslational modification, protein turnover, chaperones	Cellular Component: cytoplasm (GO:0005737);;	K13993|3e-70|ath:AT1G53540|HSP20;HSP20|17.6 kDa class I small heat shock protein (HSP17.6C-CI) (AA 1-156); K13993 HSP20 family protein	[O]	Posttranslational modification, protein turnover, chaperones	Hsp20/alpha crystallin family	17.6 kDa class I heat shock protein 3 OS=Arabidopsis thaliana OX=3702 GN=HSP17.6C PE=2 SV=2	PREDICTED: 17.6 kDa class I heat shock protein 3-like [Cucumis sativus]
CsaV3_6G023920	1.14692	2.7252	0.598267	0.296872	0.248488	0.280654	-1.28363	1.48e-06	down	--	--	--	--	--	--	--	--	PREDICTED: uncharacterized protein LOC101221255 [Cucumis sativus]
CsaV3_4G035890	93.8161	92.4853	107.878	278.683	326.81	3.96199	1.2963	6.27e-18	up	[J]	Translation, ribosomal structure and biogenesis	--	--	[D]	Cell cycle control, cell division, chromosome partitioning	16S rRNA methyltransferase RsmB/F;; Methyltransferase domain;; ubiE/COQ5 methyltransferase family	--	hypothetical protein Csa_4G646330 [Cucumis sativus]
CsaV3_3G015840	57.1854	55.0701	78.8116	162.264	176.732	116.877	1.18813	6.66e-13	up	[O]	Posttranslational modification, protein turnover, chaperones	Molecular Function: peptidyl-prolyl cis-trans isomerase activity (GO:0003755);; Molecular Function: FK506 binding (GO:0005528);; Cellular Component: nucleus (GO:0005634);; Cellular Component: vacuole (GO:0005773);; Biological Process: chaperone-mediated protein folding (GO:0061077);; Biological Process: cellular heat acclimation (GO:0070370);;	K09571|0.0|pop:POPTR_824273|FKBP4_5;EC:5.2.1.8|hypothetical protein; K09571 FK506-binding protein 4/5 [EC:5.2.1.8]	[O]	Posttranslational modification, protein turnover, chaperones	FKBP-type peptidyl-prolyl cis-trans isomerase;; Tetratricopeptide repeat;; Tetratricopeptide repeat;; Tetratricopeptide repeat;; Tetratricopeptide repeat;; Tetratricopeptide repeat;; TPR repeat	Peptidyl-prolyl cis-trans isomerase FKBP65 OS=Arabidopsis thaliana OX=3702 GN=FKBP65 PE=1 SV=1	PREDICTED: 70 kDa peptidyl-prolyl isomerase-like [Cucumis sativus]
CsaV3_1G031700	1.11639	1.97444	1.62059	3.89387	4.21273	3.16289	1.12562	2.22e-08	up	[RTKL]	--	Molecular Function: transmembrane receptor protein serine/threonine kinase activity (GO:0004675);; Molecular Function: ATP binding (GO:0005524);; Cellular Component: plasma membrane (GO:0005886);; Biological Process: protein phosphorylation (GO:0006468);; Biological Process: cell surface receptor signaling pathway (GO:0007166);;	--	[T]	Signal transduction mechanisms	Protein kinase domain;; Protein tyrosine kinase	Probable receptor-like serine/threonine-protein kinase At5g57670 OS=Arabidopsis thaliana OX=3702 GN=At5g57670 PE=2 SV=1	PREDICTED: probable receptor-like serine/threonine-protein kinase At5g57670 [Cucumis sativus]
CsaV3_6G050920	4.99472	4.09016	4.52765	10.252	8.61074	10.0117	1.0122	1.14e-12	up	--	--	--	--	--	--	Domain of unknown function (DUF4228)	--	PREDICTED: uncharacterized protein LOC101214777 [Cucumis sativus]
CsaV3_1G003910	3.27889	2.75123	2.28177	6.04638	6.8364	5.57913	1.04492	3.86e-09	up	--	--	Molecular Function: DNA binding (GO:0003677);; Molecular Function: DNA-binding transcription factor activity (GO:0003700);; Cellular Component: nucleus (GO:0005634);; Biological Process: transcription, DNA-templated (GO:0006351);; Biological Process: regulation of transcription, DNA-templated (GO:0006355);;	--	--	--	Helix-loop-helix DNA-binding domain	Transcription factor BEE 3 OS=Arabidopsis thaliana OX=3702 GN=BEE3 PE=2 SV=1	PREDICTED: transcription factor BEE 3-like [Cucumis sativus]
CsaV3_3G043420	0.982278	0.690251	1.46407	4.03367	4.76877	3.02647	1.44621	1.92e-11	up	[RTKL]	--	Molecular Function: transmembrane receptor protein serine/threonine kinase activity (GO:0004675);; Molecular Function: ATP binding (GO:0005524);; Cellular Component: plasma membrane (GO:0005886);; Biological Process: protein phosphorylation (GO:0006468);; Biological Process: defense response (GO:0006952);; Biological Process: cell surface receptor signaling pathway (GO:0007166);;	--	[T]	Signal transduction mechanisms	Protein kinase domain;; Protein tyrosine kinase	Probable serine/threonine-protein kinase PBL28 OS=Arabidopsis thaliana OX=3702 GN=PBL28 PE=2 SV=1	PREDICTED: serine/threonine-protein kinase PBS1 [Cucumis sativus]
CsaV3_3G004000	5.28243	5.60979	7.07515	12.2975	14.9868	11.2638	1.04992	3.32e-10	up	[QR]	--	Biological Process: lignin biosynthetic process (GO:0009809);; Molecular Function: caffeate O-methyltransferase activity (GO:0047763);;	--	[R]	General function prediction only	O-methyltransferase;; Dimerisation domain	Caffeic acid 3-O-methyltransferase 1 OS=Ocimum basilicum OX=39350 GN=COMT1 PE=2 SV=1	PREDICTED: caffeic acid 3-O-methyltransferase-like [Cucumis sativus]
CsaV3_5G015030	1.26499	1.07038	0.757065	2.10117	5.72267	2.63747	1.12425	1.52e-05	up	--	--	Molecular Function: copper ion binding (GO:0005507);; Cellular Component: cytosol (GO:0005829);; Biological Process: defense response (GO:0006952);; Biological Process: response to biotic stimulus (GO:0009607);; Biological Process: response to zinc ion (GO:0010043);; Biological Process: vegetative to reproductive phase transition of meristem (GO:0010228);; Biological Process: response to phenylpr…	--	--	--	Pathogenesis-related protein Bet v I family	MLP-like protein 328 OS=Arabidopsis thaliana OX=3702 GN=MLP328 PE=2 SV=1	PREDICTED: MLP-like protein 328 [Cucumis sativus]
CsaV3_1G015440	18.0571	16.1599	16.1114	34.5566	48.5225	31.358	1.22243	5.03e-14	up	--	--	Cellular Component: extracellular region (GO:0005576);; Cellular Component: cell wall (GO:0005618);;	--	--	--	--	Proline-rich protein 4 OS=Arabidopsis thaliana OX=3702 GN=PRP4 PE=2 SV=1	PREDICTED: basic proline-rich protein-like [Cucumis sativus]
CsaV3_2G013160	57.638	44.5188	73.6289	110.71	144.904	101.617	1.02896	6.68e-09	up	--	--	Biological Process: phloem development (GO:0010088);; Molecular Function: protein homodimerization activity (GO:0042803);; Molecular Function: protein self-association (GO:0043621);;	--	--	--	Sieve element occlusion N-terminus;; Sieve element occlusion C-terminus	Protein SIEVE ELEMENT OCCLUSION B OS=Arabidopsis thaliana OX=3702 GN=SEOB PE=1 SV=1	PREDICTED: uncharacterized protein LOC101222989 [Cucumis sativus]
CsaV3_3G017490	3.86463	4.19385	3.59992	5.7412	5.27173	3.90584	1.08154	1.08e-05	up	--	--	Molecular Function: DNA binding (GO:0003677);; Molecular Function: DNA-binding transcription factor activity (GO:0003700);; Cellular Component: nucleus (GO:0005634);; Biological Process: transcription, DNA-templated (GO:0006351);; Biological Process: response to salt stress (GO:0009651);; Biological Process: response to ethylene (GO:0009723);; Biological Process: response to abscisic acid (GO:000…	--	[O]	Posttranslational modification, protein turnover, chaperones	--	Protein REVEILLE 6 OS=Arabidopsis thaliana OX=3702 GN=RVE6 PE=2 SV=1	PREDICTED: protein REVEILLE 6 isoform X3 [Cucumis sativus]
CsaV3_1G035780	0.81661	0.948651	1.50414	3.14463	3.11021	2.31424	1.17527	3.75e-08	up	--	--	Molecular Function: UDP-glucosyltransferase activity (GO:0035251);; Biological Process: (-)-secologanin biosynthetic process (GO:1900994);;	--	[GC]	--	UDP-glucoronosyl and UDP-glucosyl transferase	UDP-glucose iridoid glucosyltransferase OS=Catharanthus roseus OX=4058 GN=UGT76A2 PE=1 SV=1	PREDICTED: UDP-glucose iridoid glucosyltransferase-like [Cucumis sativus]
CsaV3_1G010730	2.74068	7.66817	3.29688	0.968376	1.1371	2.03265	-1.07382	2.75e-05	down	--	--	--	--	--	--	Senescence regulator	--	PREDICTED: uncharacterized protein LOC101208118 [Cucumis sativus]
CsaV3_6G006210	1.41072	0.90963	0.933348	2.72576	3.18746	2.80788	1.34613	3e-12	up	--	--	--	--	--	--	Myelodysplasia-myeloid leukemia factor 1-interacting protein	--	PREDICTED: uncharacterized protein LOC101221550 [Cucumis sativus]
CsaV3_7G022750	0.730007	0.703144	0.947448	0.130069	0.045312	0.234962	-1.05082	8.19e-05	down	--	--	Molecular Function: DNA-binding transcription factor activity (GO:0003700);; Cellular Component: nucleus (GO:0005634);; Biological Process: regulation of transcription, DNA-templated (GO:0006355);; Molecular Function: zinc ion binding (GO:0008270);; Biological Process: response to light stimulus (GO:0009416);; Biological Process: regulation of flower development (GO:0009909);;	--	--	--	CCT motif	Zinc finger protein CONSTANS-LIKE 5 OS=Arabidopsis thaliana OX=3702 GN=COL5 PE=2 SV=2	PREDICTED: zinc finger protein CONSTANS-LIKE 5 [Cucumis sativus]
MSTRG.15420	13.1685	9.27375	12.9947	25.0032	21.722	28.478	1.24718	4.26e-10	up	--	--	--	--	--	--	--	--	hypothetical protein Csa_6G483230 [Cucumis sativus]
CsaV3_6G037440	1.96058	4.5802	2.68949	0.796904	0.153929	0.901648	-1.15267	2.95e-06	down	--	--	Molecular Function: structural constituent of cell wall (GO:0005199);;	--	--	--	--	Vegetative cell wall protein gp1 OS=Chlamydomonas reinhardtii OX=3055 GN=GP1 PE=1 SV=1	PREDICTED: glycine-rich cell wall structural protein 1.8-like [Cucumis sativus]
CsaV3_3G001930	0.328668	0.927587	0.336867	0	0.034032	0.01831	-1.62416	1.39e-09	down	[Q]	Secondary metabolites biosynthesis, transport and catabolism	Molecular Function: iron ion binding (GO:0005506);; Cellular Component: integral component of membrane (GO:0016021);; Molecular Function: heme binding (GO:0020037);; Molecular Function: beta-amyrin 11-oxidase activity (GO:0102289);; Molecular Function: beta-amyrin monooxygenase activity (GO:0102290);;	K04123|1e-168|rcu:RCOM_0659440|KAO;EC:1.14.13.79|Ent-kaurenoic acid oxidase, putative (EC:1.14.13.79); K04123 ent-kaurenoic acid hydroxylase [EC:1.14.13.79]	[QI]	--	Cytochrome P450	Beta-amyrin 11-oxidase OS=Glycyrrhiza uralensis OX=74613 GN=CYP88D6 PE=1 SV=1	PREDICTED: beta-amyrin 11-oxidase-like isoform X1 [Cucumis sativus]
CsaV3_6G046050	2.19512	1.24938	1.33828	0	0.092691	0.144868	-1.67998	3.61e-10	down	[K]	Transcription	Molecular Function: DNA-binding transcription factor activity (GO:0003700);; Cellular Component: nucleus (GO:0005634);; Biological Process: transcription, DNA-templated (GO:0006351);; Biological Process: response to auxin (GO:0009733);; Molecular Function: sequence-specific DNA binding (GO:0043565);;	--	[K]	Transcription	Homeobox domain;; Homeobox KN domain	Homeobox-leucine zipper protein ATHB-40 OS=Arabidopsis thaliana OX=3702 GN=ATHB-40 PE=2 SV=3	PREDICTED: homeobox-leucine zipper protein ATHB-40 [Cucumis sativus]
CsaV3_3G006250	2.47789	1.73909	1.92772	5.80968	5.68991	6.03386	1.4304	1.51e-14	up	--	--	Cellular Component: extracellular region (GO:0005576);; Cellular Component: cell wall (GO:0005618);; Biological Process: plant-type cell wall organization (GO:0009664);; Cellular Component: membrane (GO:0016020);;	--	--	--	Pollen allergen;; Lytic transglycolase	Expansin-A12 OS=Arabidopsis thaliana OX=3702 GN=EXPA12 PE=2 SV=1	PREDICTED: expansin-A12 [Cucumis sativus]
CsaV3_2G016010	0	0.002581	0	0	0	0	-1.0102	0.000164347	down	[A]	RNA processing and modification	Molecular Function: 3'-5'-exoribonuclease activity (GO:0000175);; Biological Process: nuclear-transcribed mRNA catabolic process, deadenylation-dependent decay (GO:0000288);; Biological Process: nuclear-transcribed mRNA poly(A) tail shortening (GO:0000289);; Molecular Function: RNA binding (GO:0003723);; Molecular Function: poly(A)-specific ribonuclease activity (GO:0004535);; Cellular Component:…	K12581|6e-56|ath:AT1G06450|CNOT7_8, CAF1, POP2;CNOT7_8, CAF1, POP2|CCR4-NOT transcription complex protein, putative	[A]	RNA processing and modification	CAF1 family ribonuclease	Probable CCR4-associated factor 1 homolog 1 OS=Arabidopsis thaliana OX=3702 GN=CAF1-1 PE=2 SV=1	PREDICTED: putative CCR4-associated factor 1 homolog 8 [Cucumis sativus]
CsaV3_1G012370	2.74585	6.16404	2.42874	1.1529	0.58875	1.25003	-1.15775	8.57e-06	down	--	--	Cellular Component: extracellular region (GO:0005576);; Cellular Component: plasma membrane (GO:0005886);; Cellular Component: plant-type cell wall (GO:0009505);; Cellular Component: plasmodesma (GO:0009506);; Biological Process: response to jasmonic acid (GO:0009753);;	--	--	--	Pollen proteins Ole e I like	Non-classical arabinogalactan protein 31 OS=Arabidopsis thaliana OX=3702 GN=AGP31 PE=1 SV=1	PREDICTED: pistil-specific extensin-like protein [Cucumis sativus]
CsaV3_3G003670	3.60975	2.67735	2.24913	0.952316	0.933518	0.86112	-1.25248	2.63e-09	down	--	--	Molecular Function: magnesium ion binding (GO:0000287);; Cellular Component: cytoplasm (GO:0005737);; Biological Process: terpenoid biosynthetic process (GO:0016114);; Molecular Function: germacradienol synthase activity (GO:0034004);; Molecular Function: germacrene-D synthase activity (GO:0052577);;	K15803|1e-148|vvi:100257265|GERD;EC:4.2.3.22 4.2.3.75|hypothetical protein LOC100257265	--	--	Terpene synthase family, metal binding domain;; Terpene synthase, N-terminal domain	(-)-germacrene D synthase OS=Vitis vinifera OX=29760 GN=VIT_19s0014g04930 PE=1 SV=1	PREDICTED: (-)-germacrene D synthase-like [Cucumis sativus]
CsaV3_3G018150	1.85983	1.23139	2.3852	5.20054	4.70952	3.20189	1.00086	9.02e-06	up	--	--	--	--	--	--	--	Protein IQ-DOMAIN 14 OS=Arabidopsis thaliana OX=3702 GN=IQD14 PE=1 SV=1	PREDICTED: uncharacterized protein LOC101204288 [Cucumis sativus]
CsaV3_5G032620	2.15714	1.06559	2.1443	4.87063	6.40623	3.76229	1.13531	1.74e-06	up	--	--	Cellular Component: cytoplasm (GO:0005737);; Cellular Component: plasma membrane (GO:0005886);; Biological Process: red, far-red light phototransduction (GO:0009585);; Biological Process: phototropism (GO:0009638);; Biological Process: positive gravitropism (GO:0009958);; Biological Process: red or far-red light signaling pathway (GO:0010017);; Biological Process: response to red light (GO:001011…	--	--	--	--	Protein PHYTOCHROME KINASE SUBSTRATE 1 OS=Arabidopsis thaliana OX=3702 GN=PKS1 PE=1 SV=2	PREDICTED: protein PHYTOCHROME KINASE SUBSTRATE 1-like [Cucumis sativus]
CsaV3_7G008900	0.590831	0.596576	0.519854	1.77412	1.98643	2.26021	1.50717	7.11e-12	up	[R]	General function prediction only	Biological Process: flavonoid biosynthetic process (GO:0009813);; Molecular Function: metal ion binding (GO:0046872);; Molecular Function: dioxygenase activity (GO:0051213);; Biological Process: response to karrikin (GO:0080167);; Biological Process: cellular response to toxic substance (GO:0097237);;	--	[QR]	--	non-haem dioxygenase in morphine synthesis N-terminal;; 2OG-Fe(II) oxygenase superfamily	Probable 2-oxoglutarate-dependent dioxygenase At5g05600 OS=Arabidopsis thaliana OX=3702 GN=At5g05600 PE=2 SV=1	PREDICTED: hyoscyamine 6-dioxygenase-like isoform X2 [Cucumis sativus]
CsaV3_5G035880	0.564184	0.730964	0.574377	1.1609	2.90751	1.5997	1.13425	3.88e-06	up	[Q]	Secondary metabolites biosynthesis, transport and catabolism	Molecular Function: copper ion binding (GO:0005507);; Cellular Component: cell wall (GO:0005618);; Cellular Component: vacuolar membrane (GO:0005774);; Cellular Component: plasma membrane (GO:0005886);; Cellular Component: plant-type cell wall (GO:0009505);; Cellular Component: plasmodesma (GO:0009506);; Biological Process: cell tip growth (GO:0009932);; Cellular Component: membrane (GO:0016020);…	--	[Q]	Secondary metabolites biosynthesis, transport and catabolism	Multicopper oxidase;; Multicopper oxidase;; Multicopper oxidase	Monocopper oxidase-like protein SKU5 OS=Arabidopsis thaliana OX=3702 GN=SKU5 PE=1 SV=1	PREDICTED: monocopper oxidase-like protein SKU5 [Cucumis sativus]
CsaV3_6G039670	7.83248	6.96289	7.26111	16.0526	27.1805	14.8538	1.2421	2.75e-11	up	[E]	Amino acid transport and metabolism	Cellular Component: cytoplasm (GO:0005737);; Biological Process: L-phenylalanine catabolic process (GO:0006559);; Biological Process: cinnamic acid biosynthetic process (GO:0009800);; Molecular Function: phenylalanine ammonia-lyase activity (GO:0045548);;	K10775|0.0|rcu:RCOM_1355480|PAL;EC:4.3.1.24|Phenylalanine ammonia-lyase, putative (EC:4.3.1.24); K10775 phenylalanine ammonia-lyase [EC:4.3.1.24]	[Q]	Secondary metabolites biosynthesis, transport and catabolism	Aromatic amino acid lyase	Phenylalanine ammonia-lyase OS=Stylosanthes humilis OX=35628 GN=PAL17.1 PE=2 SV=1	PREDICTED: phenylalanine ammonia-lyase-like [Cucumis melo]
CsaV3_3G041450	4.49062	5.73996	4.18872	1.54995	2.3691	1.01465	-1.11601	1.68e-06	down	--	--	--	--	[E]	Amino acid transport and metabolism	Transmembrane amino acid transporter protein;; Tryptophan/tyrosine permease family	Amino acid transporter AVT1J OS=Arabidopsis thaliana OX=3702 GN=AVT1J PE=2 SV=1	PREDICTED: vacuolar amino acid transporter 1-like isoform X1 [Cucumis sativus]
CsaV3_7G034780	3.31199	2.17666	3.24526	6.71411	16.2171	5.32425	1.18339	2.19e-06	up	--	--	Cellular Component: plasma membrane (GO:0005886);; Biological Process: defense response (GO:0006952);; Cellular Component: plasmodesma (GO:0009506);; Cellular Component: integral component of membrane (GO:0016021);;	--	--	--	Late embryogenesis abundant protein	NDR1/HIN1-like protein 13 OS=Arabidopsis thaliana OX=3702 GN=NHL13 PE=2 SV=1	PREDICTED: uncharacterized protein LOC105436215 [Cucumis sativus]
CsaV3_7G030100	0.152986	0.15214	0.185537	0.823952	0.853079	0.983595	1.16788	1.34e-05	up	--	--	Molecular Function: DNA binding (GO:0003677);; Molecular Function: DNA-binding transcription factor activity (GO:0003700);; Cellular Component: nucleus (GO:0005634);; Biological Process: transcription, DNA-templated (GO:0006351);; Biological Process: regulation of transcription, DNA-templated (GO:0006355);; Biological Process: cell differentiation (GO:0030154);; Biological Process: regulation of …	--	--	--	--	Transcription factor UPBEAT1 OS=Arabidopsis thaliana OX=3702 GN=UPB1 PE=2 SV=1	hypothetical protein Csa_7G407810 [Cucumis sativus]
CsaV3_4G031540	2.22932	1.17438	1.89033	3.57091	9.79901	3.51947	1.1462	6.1e-06	up	--	--	Cellular Component: plasma membrane (GO:0005886);; Biological Process: amino acid transport (GO:0006865);; Molecular Function: acidic amino acid transmembrane transporter activity (GO:0015172);; Molecular Function: neutral amino acid transmembrane transporter activity (GO:0015175);; Molecular Function: symporter activity (GO:0015293);; Molecular Function: primary active transmembrane transporter …	--	[E]	Amino acid transport and metabolism	Transmembrane amino acid transporter protein	Amino acid permease 4 OS=Arabidopsis thaliana OX=3702 GN=AAP4 PE=1 SV=1	PREDICTED: amino acid permease 4 [Cucumis sativus]
CsaV3_3G040250	0.986002	0.929931	0.824282	4.23554	2.84737	3.64571	1.55965	2.35e-12	up	--	--	Cellular Component: intracellular (GO:0005622);; Cellular Component: nucleus (GO:0005634);; Cellular Component: endoplasmic reticulum (GO:0005783);; Biological Process: multicellular organism development (GO:0007275);; Biological Process: response to brassinosteroid (GO:0009741);; Cellular Component: integral component of membrane (GO:0016021);; Biological Process: cell growth (GO:0016049);; Biol…	--	--	--	--	ARGOS-like protein OS=Arabidopsis thaliana OX=3702 GN=ARL PE=2 SV=1	hypothetical protein Csa_3G821040 [Cucumis sativus]
CsaV3_2G013060	2.26677	1.86855	1.85518	0.4757	0.7762	0.375714	-1.24633	5.82e-07	down	--	--	Molecular Function: DNA binding (GO:0003677);; Molecular Function: DNA-binding transcription factor activity (GO:0003700);; Cellular Component: nucleus (GO:0005634);; Biological Process: transcription, DNA-templated (GO:0006351);; Biological Process: regulation of transcription, DNA-templated (GO:0006355);;	--	--	--	Helix-loop-helix DNA-binding domain	Transcription factor bHLH92 OS=Arabidopsis thaliana OX=3702 GN=BHLH92 PE=1 SV=1	hypothetical protein Csa_2G193320 [Cucumis sativus]
CsaV3_3G041880	4.25758	4.37832	4.39275	10.3295	9.27389	7.23653	1.04224	1.91e-13	up	--	--	Molecular Function: hydrolase activity (GO:0016787);; Biological Process: phosphatidylinositol dephosphorylation (GO:0046856);;	--	[U]	Intracellular trafficking, secretion, and vesicular transport	Endonuclease/Exonuclease/phosphatase family	Type I inositol polyphosphate 5-phosphatase 8 OS=Arabidopsis thaliana OX=3702 GN=IP5P8 PE=2 SV=1	PREDICTED: type I inositol 1,4,5-trisphosphate 5-phosphatase CVP2-like isoform X2 [Cucumis sativus]
CsaV3_1G000360	0.453978	0.598264	0.650659	1.11946	1.79055	1.40621	1.19315	3.74e-08	up	--	--	Biological Process: suberin biosynthetic process (GO:0010345);; Molecular Function: hydroxycinnamoyltransferase activity (GO:0050734);; Biological Process: cell wall pectin biosynthetic process (GO:0052325);; Molecular Function: omega-hydroxypalmitate O-sinapoyl transferase activity (GO:0102406);;	--	--	--	Transferase family	Omega-hydroxypalmitate O-feruloyl transferase OS=Arabidopsis thaliana OX=3702 GN=HHT1 PE=1 SV=1	PREDICTED: omega-hydroxypalmitate O-feruloyl transferase [Cucumis sativus]
CsaV3_2G017840	5.94504	16.3796	3.08338	0.158132	0.413559	0.24582	-1.22995	1.17e-06	down	[Q]	Secondary metabolites biosynthesis, transport and catabolism	Molecular Function: iron ion binding (GO:0005506);; Biological Process: multicellular organism development (GO:0007275);; Cellular Component: membrane (GO:0016020);; Cellular Component: integral component of membrane (GO:0016021);; Molecular Function: oxidoreductase activity, acting on paired donors, with incorporation or reduction of molecular oxygen, NAD(P)H as one donor, and incorporation of o…	--	[Q]	Secondary metabolites biosynthesis, transport and catabolism	Cytochrome P450	Cytochrome P450 78A7 OS=Arabidopsis thaliana OX=3702 GN=CYP78A7 PE=2 SV=1	PREDICTED: cytochrome P450 78A7 [Cucumis sativus]
CsaV3_3G012950	3.50225	2.55064	4.08745	7.7203	8.54805	7.35286	1.10151	5.93e-10	up	--	--	--	--	--	--	Protein of unknown function (DUF4005);; IQ calmodulin-binding motif	Protein IQ-DOMAIN 14 OS=Arabidopsis thaliana OX=3702 GN=IQD14 PE=1 SV=1	PREDICTED: protein IQ-DOMAIN 14 [Cucumis sativus]
CsaV3_5G002440	0.729778	0.633628	0.791168	2.00117	2.65055	1.87299	1.19411	4.98e-07	up	--	--	Cellular Component: cytoplasm (GO:0005737);; Biological Process: metal ion transport (GO:0030001);; Molecular Function: transition metal ion binding (GO:0046914);; Biological Process: cellular transition metal ion homeostasis (GO:0046916);;	--	[P]	Inorganic ion transport and metabolism	Heavy-metal-associated domain	Heavy metal-associated isoprenylated plant protein 39 OS=Arabidopsis thaliana OX=3702 GN=HIPP39 PE=2 SV=1	PREDICTED: uncharacterized protein LOC101213835 [Cucumis sativus]
CsaV3_3G012930	5.79489	16.5568	5.91525	2.52678	3.3442	2.74321	-1.1216	6.59e-06	down	--	--	Cellular Component: extracellular region (GO:0005576);; Biological Process: guard cell differentiation (GO:0010052);; Biological Process: stomatal complex development (GO:0010374);;	--	--	--	Epidermal patterning factor proteins	EPIDERMAL PATTERNING FACTOR-like protein 4 OS=Arabidopsis thaliana OX=3702 GN=EPFL4 PE=1 SV=1	PREDICTED: EPIDERMAL PATTERNING FACTOR-like protein 4 [Cucumis sativus]
CsaV3_1G029320	10.0363	6.37056	10.3534	24.6295	45.3929	20.2423	1.40262	2.82e-10	up	--	--	Cellular Component: extracellular region (GO:0005576);; Cellular Component: cell wall (GO:0005618);; Biological Process: cell wall organization (GO:0071555);;	--	--	--	--	Glycine-rich cell wall structural protein 2 OS=Oryza sativa subsp. japonica OX=39947 GN=GRP0.9 PE=2 SV=1	PREDICTED: glycine-rich cell wall structural protein 2-like [Cucumis sativus]
CsaV3_2G034600	2.74869	2.2189	2.72449	6.79843	7.41146	6.1162	1.35525	4.85e-17	up	--	--	Molecular Function: RNA polymerase II regulatory region sequence-specific DNA binding (GO:0000977);; Molecular Function: DNA binding (GO:0003677);; Molecular Function: DNA-binding transcription factor activity (GO:0003700);; Cellular Component: nucleus (GO:0005634);; Biological Process: transcription, DNA-templated (GO:0006351);; Biological Process: pollen development (GO:0009555);; Biological Pr…	--	--	--	bZIP transcription factor;; Basic region leucine zipper;; bZIP Maf transcription factor	Basic leucine zipper 34 OS=Arabidopsis thaliana OX=3702 GN=BZIP34 PE=1 SV=1	PREDICTED: basic leucine zipper 34-like [Cucumis sativus]
CsaV3_2G001530	11.1403	10.3647	11.2401	27.3444	33.1278	20.1272	1.13079	5.59e-11	up	--	--	Cellular Component: integral component of membrane (GO:0016021);;	--	--	--	Tetraspanin family	Tetraspanin-2 OS=Arabidopsis thaliana OX=3702 GN=TET2 PE=2 SV=1	PREDICTED: tetraspanin-2 [Cucumis sativus]
CsaV3_3G017040	8.73696	6.32807	9.57786	17.6168	18.6459	15.8183	1.0738	3.67e-11	up	[KAD]	--	Molecular Function: DNA binding (GO:0003677);; Cellular Component: nucleus (GO:0005634);; Biological Process: transcription, DNA-templated (GO:0006351);; Biological Process: regulation of transcription, DNA-templated (GO:0006355);;	K09422|3e-17|vvi:100241951|--|hypothetical protein LOC100241951; K09422 myb proto-oncogene protein, plant	[K]	Transcription	Myb-like DNA-binding domain;; Myb-like DNA-binding domain	Myb-related protein 315 OS=Antirrhinum majus OX=4151 GN=MYB315 PE=2 SV=1	PREDICTED: LOW QUALITY PROTEIN: transcription factor LAF1-like [Cucumis sativus]
CsaV3_3G016670	0.550248	0.36547	0.583421	1.63678	4.34253	1.09989	1.11087	3.47e-05	up	--	--	Molecular Function: peroxidase activity (GO:0004601);; Cellular Component: extracellular region (GO:0005576);; Biological Process: response to oxidative stress (GO:0006979);; Cellular Component: plant-type cell wall (GO:0009505);; Biological Process: plant-type cell wall organization (GO:0009664);; Molecular Function: heme binding (GO:0020037);; Biological Process: hydrogen peroxide catabolic pro…	K00430|1e-170|rcu:RCOM_1497830|E1.11.1.7;EC:1.11.1.7|Peroxidase 66 precursor, putative (EC:1.11.1.7); K00430 peroxidase [EC:1.11.1.7]	--	--	Peroxidase	Peroxidase 66 OS=Arabidopsis thaliana OX=3702 GN=PER66 PE=2 SV=1	PREDICTED: peroxidase 66 [Cucumis sativus]
CsaV3_UNG240590	0.796941	0.943717	1.10125	0.484059	0.184106	0.19468	-1.08114	1.69e-05	down	--	--	--	--	[S]	Function unknown	--	--	nuclear pore complex protein DDB_G0274915-like isoform X2 [Cucurbita maxima]
CsaV3_1G008780	10.6385	10.1642	8.63761	19.0622	26.2079	15.9635	1.04126	1.99e-09	up	[KAD]	--	Molecular Function: RNA polymerase II transcription factor activity, sequence-specific DNA binding (GO:0000981);; Molecular Function: transcription factor activity, RNA polymerase II transcription factor recruiting (GO:0001135);; Cellular Component: nucleus (GO:0005634);; Biological Process: transcription, DNA-templated (GO:0006351);; Biological Process: regulation of transcription by RNA polymer…	K09422|1e-133|pop:POPTR_575224|--|MYB074; hypothetical protein; K09422 myb proto-oncogene protein, plant	[K]	Transcription	Myb-like DNA-binding domain;; Myb-like DNA-binding domain	Transcription factor MYB86 OS=Arabidopsis thaliana OX=3702 GN=MYB86 PE=2 SV=1	PREDICTED: transcription factor MYB86-like [Cucumis sativus]
CsaV3_5G011160	2.65836	3.20051	2.60019	5.97477	8.84372	7.60162	1.31954	1.26e-14	up	[Q]	Secondary metabolites biosynthesis, transport and catabolism	Molecular Function: monooxygenase activity (GO:0004497);; Molecular Function: iron ion binding (GO:0005506);; Cellular Component: endoplasmic reticulum membrane (GO:0005789);; Cellular Component: integral component of membrane (GO:0016021);; Molecular Function: oxidoreductase activity, acting on paired donors, with incorporation or reduction of molecular oxygen (GO:0016705);; Molecular Function: …	--	[QI]	--	Cytochrome P450	Cytochrome P450 714A1 OS=Arabidopsis thaliana OX=3702 GN=CYP714A1 PE=2 SV=1	PREDICTED: cytochrome P450 714A1-like [Cucumis sativus]
CsaV3_5G008650	9.37397	5.53444	7.9532	3.04089	2.97325	3.04686	-1.0319	5.9e-07	down	[OC]	--	Molecular Function: thioredoxin-disulfide reductase activity (GO:0004791);; Cellular Component: cytosol (GO:0005829);; Biological Process: glycerol ether metabolic process (GO:0006662);; Molecular Function: enzyme activator activity (GO:0008047);; Molecular Function: protein disulfide oxidoreductase activity (GO:0015035);; Molecular Function: oxidoreductase activity, acting on a sulfur group of d…	--	[O]	Posttranslational modification, protein turnover, chaperones	Thioredoxin;; Thioredoxin-like;; Thioredoxin-like domain;; AhpC/TSA family;; Mitosis protein DIM1	Thioredoxin H1 OS=Arabidopsis thaliana OX=3702 GN=TRX1 PE=1 SV=1	PREDICTED: thioredoxin H1-like [Cucumis sativus]
CsaV3_1G028060	5.345	4.46589	5.60816	6.73024	13.2184	9.35316	1.14445	4.19e-12	up	[R]	General function prediction only	Biological Process: flavonoid biosynthetic process (GO:0009813);; Molecular Function: metal ion binding (GO:0046872);; Molecular Function: dioxygenase activity (GO:0051213);;	--	[QR]	--	non-haem dioxygenase in morphine synthesis N-terminal;; 2OG-Fe(II) oxygenase superfamily	Probable 2-oxoglutarate-dependent dioxygenase ANS OS=Arabidopsis thaliana OX=3702 GN=ANS PE=2 SV=1	PREDICTED: protein SRG1-like [Cucumis sativus]
CsaV3_3G044540	1.6238	2.30239	1.68951	6.60752	7.42829	3.48919	1.39878	4.65e-11	up	--	--	Molecular Function: DNA binding (GO:0003677);; Cellular Component: nucleus (GO:0005634);; Biological Process: transcription, DNA-templated (GO:0006351);; Biological Process: regulation of transcription, DNA-templated (GO:0006355);;	--	--	--	No apical meristem (NAM) protein	NAC domain-containing protein 72 OS=Arabidopsis thaliana OX=3702 GN=NAC072 PE=2 SV=1	PREDICTED: NAC domain-containing protein 72-like isoform X2 [Cucumis sativus]
CsaV3_6G000790	0.505447	0.141138	0.22304	1.29754	0.774091	1.2011	1.05363	5.2e-05	up	[S]	Function unknown	Molecular Function: phosphoprotein phosphatase activity (GO:0004721);;	--	--	--	--	Formin-like protein 20 OS=Arabidopsis thaliana OX=3702 GN=FH20 PE=2 SV=3	PREDICTED: uncharacterized protein LOC101221132 [Cucumis sativus]
CsaV3_3G017480	23.4966	20.7463	32.3662	102.722	145.385	59.0253	1.07793	2.99e-05	up	[O]	Posttranslational modification, protein turnover, chaperones	Molecular Function: ATP binding (GO:0005524);; Cellular Component: cytoplasm (GO:0005737);; Biological Process: protein folding (GO:0006457);; Biological Process: response to stress (GO:0006950);;	K04079|0.0|rcu:RCOM_1582180|HSP90A, htpG;HSP90A, htpG|heat shock protein, putative; K04079 molecular chaperone HtpG	[O]	Posttranslational modification, protein turnover, chaperones	Hsp90 protein;; Histidine kinase-, DNA gyrase B-, and HSP90-like ATPase;; Histidine kinase-, DNA gyrase B-, and HSP90-like ATPase	Heat shock protein 83 OS=Ipomoea nil OX=35883 GN=HSP83A PE=2 SV=1	PREDICTED: heat shock protein 83 [Cucumis sativus]
CsaV3_4G010170	2.77203	2.10585	3.30287	8.3353	8.62293	7.32615	1.0511	1.06e-10	up	--	--	Cellular Component: vacuolar membrane (GO:0005774);; Cellular Component: plasma membrane (GO:0005886);; Biological Process: plant-type secondary cell wall biogenesis (GO:0009834);; Biological Process: cellulose microfibril organization (GO:0010215);; Biological Process: cell growth (GO:0016049);; Cellular Component: anchored component of membrane (GO:0031225);;	--	--	--	COBRA-like protein	COBRA-like protein 4 OS=Arabidopsis thaliana OX=3702 GN=COBL4 PE=2 SV=2	PREDICTED: COBRA-like protein 4 [Cucumis sativus]
CsaV3_4G003890	0.063851	0	0.062766	0.36165	1.13769	0.947377	1.05785	2.11e-05	up	--	--	--	--	--	--	--	--	hypothetical protein Csa_4G017210 [Cucumis sativus]
CsaV3_5G030860	2.38905	1.98336	2.4912	9.14129	6.18842	7.70384	1.60895	1.5e-19	up	[Q]	Secondary metabolites biosynthesis, transport and catabolism	Molecular Function: iron ion binding (GO:0005506);; Cellular Component: membrane (GO:0016020);; Cellular Component: integral component of membrane (GO:0016021);; Molecular Function: oxidoreductase activity, acting on paired donors, with incorporation or reduction of molecular oxygen, NAD(P)H as one donor, and incorporation of one atom of oxygen (GO:0016709);; Molecular Function: heme binding (GO:…	--	[Q]	Secondary metabolites biosynthesis, transport and catabolism	Cytochrome P450	Cytochrome P450 71B37 OS=Arabidopsis thaliana OX=3702 GN=CYP71B37 PE=3 SV=2	PREDICTED: cytochrome P450 71B26-like isoform X2 [Cucumis sativus]
CsaV3_2G007860	7.6304	5.317	4.66326	22.6396	17.2815	19.1047	1.62192	4.7e-22	up	[GER]	--	Cellular Component: plasma membrane (GO:0005886);; Biological Process: transport (GO:0006810);; Cellular Component: integral component of membrane (GO:0016021);; Molecular Function: transmembrane transporter activity (GO:0022857);;	--	--	--	EamA-like transporter family	WAT1-related protein At4g30420 OS=Arabidopsis thaliana OX=3702 GN=At4g30420 PE=3 SV=1	PREDICTED: WAT1-related protein At4g30420 [Cucumis sativus]
CsaV3_5G006600	2.19179	4.20645	1.84571	1.26871	0.434026	0.853745	-1.07392	2.57e-05	down	--	--	Biological Process: fatty acid biosynthetic process (GO:0006633);; Biological Process: response to cold (GO:0009409);; Biological Process: response to light stimulus (GO:0009416);; Cellular Component: integral component of membrane (GO:0016021);; Molecular Function: 3-oxo-arachidoyl-CoA synthase activity (GO:0102336);; Molecular Function: 3-oxo-cerotoyl-CoA synthase activity (GO:0102337);; Molecu…	K15397|0.0|vvi:100243402|KCS;EC:2.3.1.199|hypothetical protein LOC100243402	--	--	FAE1/Type III polyketide synthase-like protein;; 3-Oxoacyl-[acyl-carrier-protein (ACP)] synthase III C terminal;; Chalcone and stilbene synthases, C-terminal domain	3-ketoacyl-CoA synthase 19 OS=Arabidopsis thaliana OX=3702 GN=KCS19 PE=2 SV=1	PREDICTED: 3-ketoacyl-CoA synthase 21-like [Cucumis sativus]
CsaV3_2G018230	0.378041	0.380057	0.348411	0.820946	1.11091	0.701933	1.07913	1.01e-06	up	--	--	Cellular Component: 1,3-beta-D-glucan synthase complex (GO:0000148);; Molecular Function: 1,3-beta-D-glucan synthase activity (GO:0003843);; Biological Process: (1->3)-beta-D-glucan biosynthetic process (GO:0006075);; Biological Process: regulation of cell shape (GO:0008360);; Biological Process: microsporogenesis (GO:0009556);; Biological Process: pollen germination (GO:0009846);; Biological Pro…	K11000|0.0|vvi:100248918|--|hypothetical protein LOC100248918; K11000 callose synthase [EC:2.4.1.-]	[M]	Cell wall/membrane/envelope biogenesis	1,3-beta-glucan synthase subunit FKS1, domain-1;; Vta1 like	Callose synthase 5 OS=Arabidopsis thaliana OX=3702 GN=CALS5 PE=1 SV=1	PREDICTED: callose synthase 5-like [Cucumis sativus]
CsaV3_5G031470	2.16986	1.68472	1.75326	3.94391	4.62257	3.31665	1.11422	4.78e-09	up	--	--	Molecular Function: polygalacturonase activity (GO:0004650);; Cellular Component: extracellular region (GO:0005576);; Biological Process: carbohydrate metabolic process (GO:0005975);; Cellular Component: plant-type cell wall (GO:0009505);; Biological Process: cell wall organization (GO:0071555);;	--	--	--	Glycosyl hydrolases family 28;; Right handed beta helix region	Probable polygalacturonase At1g80170 OS=Arabidopsis thaliana OX=3702 GN=At1g80170 PE=1 SV=1	PREDICTED: probable polygalacturonase At1g80170 [Cucumis sativus]
CsaV3_1G005810	2.24868	2.51699	2.84607	7.17333	6.20494	5.23213	1.0997	1.1e-09	up	--	--	Molecular Function: double-stranded DNA binding (GO:0003690);; Molecular Function: DNA-binding transcription factor activity (GO:0003700);; Biological Process: transcription, DNA-templated (GO:0006351);; Biological Process: regulation of transcription, DNA-templated (GO:0006355);; Biological Process: response to light stimulus (GO:0009416);; Biological Process: red, far-red light phototransductio…	--	--	--	Helix-loop-helix DNA-binding domain	Transcription factor PIF7 OS=Arabidopsis thaliana OX=3702 GN=BHLH72 PE=1 SV=2	PREDICTED: transcription factor PIF7 isoform X1 [Cucumis sativus]
CsaV3_4G008020	13.1777	10.7354	11.5398	27.426	36.6073	19.719	1.03104	1.79e-09	up	--	--	Cellular Component: extracellular region (GO:0005576);; Biological Process: water transport (GO:0006833);; Molecular Function: carbohydrate binding (GO:0030246);;	--	--	--	D-mannose binding lectin	Epidermis-specific secreted glycoprotein EP1 OS=Daucus carota OX=4039 GN=EP1 PE=1 SV=1	PREDICTED: epidermis-specific secreted glycoprotein EP1-like [Cucumis melo]
CsaV3_3G041400	0.344777	0.357716	0.489373	4.72372	4.99168	8.18107	2.80849	2.98e-32	up	[J]	Translation, ribosomal structure and biogenesis	Molecular Function: RNA binding (GO:0003723);; Molecular Function: ribonuclease T2 activity (GO:0033897);;	--	[A]	RNA processing and modification	Ribonuclease T2 family	Ribonuclease MC OS=Momordica charantia OX=3673 PE=1 SV=1	hypothetical protein Csa_3G825060 [Cucumis sativus]
CsaV3_7G004090	105.469	95.1748	108.717	261.729	260.399	311.184	1.40287	5.76e-35	up	--	--	--	--	--	--	Wound-induced protein	--	PREDICTED: uncharacterized protein LOC101223015 [Cucumis sativus]
CsaV3_3G034590	1.13394	1.2597	0.952244	2.62353	3.10521	2.56242	1.01967	1.4e-05	up	--	--	--	--	--	--	--	--	hypothetical protein Csa_3G733940 [Cucumis sativus]
CsaV3_2G018050	15.3173	14.3126	13.8004	36.261	47.0953	28.7123	1.31262	2.85e-16	up	--	--	Molecular Function: protease binding (GO:0002020);; Molecular Function: transporter activity (GO:0005215);; Cellular Component: Golgi apparatus (GO:0005794);; Cellular Component: plasma membrane (GO:0005886);; Biological Process: cell cycle (GO:0007049);; Molecular Function: lipid binding (GO:0008289);; Cellular Component: chloroplast (GO:0009507);; Cellular Component: integral component of membr…	--	[RP]	--	--	Patellin-2 OS=Arabidopsis thaliana OX=3702 GN=PATL2 PE=1 SV=2	PREDICTED: neurofilament medium polypeptide-like [Cucumis sativus]
CsaV3_6G036330	0.958958	0.648522	0.618737	1.80593	4.68174	3.19526	1.25503	2.01e-06	up	--	--	Cellular Component: cell wall (GO:0005618);; Molecular Function: manganese ion binding (GO:0030145);; Molecular Function: nutrient reservoir activity (GO:0045735);; Cellular Component: apoplast (GO:0048046);;	--	--	--	Cupin;; Cupin domain	Germin-like protein subfamily 1 member 1 OS=Arabidopsis thaliana OX=3702 GN=GLP7 PE=2 SV=2	PREDICTED: germin-like protein subfamily 1 member 1 [Cucumis sativus]
CsaV3_3G015760	4.04037	5.90895	3.01873	1.45157	1.04565	1.7329	-1.1299	3.48e-06	down	--	--	Biological Process: defense response (GO:0006952);; Cellular Component: chloroplast (GO:0009507);; Biological Process: response to biotic stimulus (GO:0009607);;	--	--	--	Pathogenesis-related protein Bet v I family	MLP-like protein 43 OS=Arabidopsis thaliana OX=3702 GN=MLP43 PE=1 SV=1	PREDICTED: MLP-like protein 43 [Cucumis sativus]
CsaV3_3G021190	6.36567	5.24101	7.06781	16.3612	17.3177	14.658	1.28438	1.7e-16	up	--	--	--	--	--	--	--	--	hypothetical protein Csa_3G316270 [Cucumis sativus]
CsaV3_4G010190	10.6565	9.64606	11.2541	22.8634	27.501	21.4334	1.11076	3.52e-11	up	--	--	--	--	--	--	--	--	hypothetical protein Csa_4G129550 [Cucumis sativus]
CsaV3_2G014640	0.721412	1.02873	0.43753	0.122131	0.265146	0.181087	-1.15607	1.22e-05	down	--	--	Molecular Function: transmembrane receptor protein serine/threonine kinase activity (GO:0004675);; Molecular Function: ATP binding (GO:0005524);; Cellular Component: plasma membrane (GO:0005886);; Biological Process: protein phosphorylation (GO:0006468);; Biological Process: cell surface receptor signaling pathway (GO:0007166);; Cellular Component: integral component of membrane (GO:0016021);;	--	[T]	Signal transduction mechanisms	Protein tyrosine kinase;; Protein kinase domain	Putative proline-rich receptor-like protein kinase PERK6 OS=Arabidopsis thaliana OX=3702 GN=PERK6 PE=2 SV=2	PREDICTED: proline-rich receptor-like protein kinase PERK5 [Cucumis sativus]
CsaV3_1G041200	2.11884	1.45103	2.10571	0.571652	0.627685	0.541297	-1.24542	1.11e-07	down	--	--	--	--	--	--	--	--	PREDICTED: uncharacterized protein LOC105436336 [Cucumis sativus]
CsaV3_1G002830	1.61178	1.93254	1.82511	0.368367	0.614438	0.559624	-1.09029	2.64e-05	down	[O]	Posttranslational modification, protein turnover, chaperones	Molecular Function: ATP binding (GO:0005524);; Cellular Component: nucleus (GO:0005634);; Cellular Component: cytosol (GO:0005829);; Biological Process: response to heat (GO:0009408);; Cellular Component: chloroplast stroma (GO:0009570);; Biological Process: response to high light intensity (GO:0009644);; Cellular Component: chloroplast envelope (GO:0009941);; Biological Process: protein metaboli…	--	[O]	Posttranslational modification, protein turnover, chaperones	ATPase family associated with various cellular activities (AAA)	Chaperone protein ClpB1 OS=Arabidopsis thaliana OX=3702 GN=CLPB1 PE=1 SV=2	hypothetical protein Csa_1G013180 [Cucumis sativus]
CsaV3_1G032290	0.210302	0.043863	0.167094	1.16142	1.01177	1.02914	1.20694	6.13e-06	up	--	--	--	--	--	--	Cotton fibre expressed protein	--	hypothetical protein Csa_1G435700 [Cucumis sativus]
CsaV3_1G036370	2.04958	1.85135	2.23971	3.61926	4.31155	3.4098	1.0933	8.5e-13	up	[P]	Inorganic ion transport and metabolism	Cellular Component: plasma membrane (GO:0005886);; Molecular Function: potassium ion transmembrane transporter activity (GO:0015079);; Cellular Component: integral component of membrane (GO:0016021);;	--	--	--	K+ potassium transporter	Potassium transporter 1 OS=Arabidopsis thaliana OX=3702 GN=POT1 PE=1 SV=2	PREDICTED: potassium transporter 1 isoform X2 [Cucumis sativus]
CsaV3_1G042710	2.28265	1.73873	2.80965	8.20597	8.93468	6.14103	1.49659	2.12e-13	up	--	--	--	--	--	--	--	--	hypothetical protein Csa_1G613500 [Cucumis sativus]
CsaV3_1G038290	1.40021	4.05628	0.968354	0.618935	0.457986	0.721186	-1.02717	9.49e-05	down	--	--	Molecular Function: transmembrane receptor protein serine/threonine kinase activity (GO:0004675);; Molecular Function: ATP binding (GO:0005524);; Cellular Component: plasma membrane (GO:0005886);; Biological Process: protein phosphorylation (GO:0006468);; Biological Process: cell surface receptor signaling pathway (GO:0007166);; Cellular Component: integral component of membrane (GO:0016021);;	--	--	--	Protein of unknown function (DUF1645)	Proline-rich receptor-like protein kinase PERK2 OS=Arabidopsis thaliana OX=3702 GN=PERK2 PE=2 SV=3	PREDICTED: uncharacterized protein LOC101219146 [Cucumis sativus]
CsaV3_4G023610	49.1862	36.6123	54.8928	116.185	161.503	98.7783	1.31945	4.71e-14	up	--	--	Molecular Function: peroxidase activity (GO:0004601);; Biological Process: response to oxidative stress (GO:0006979);; Molecular Function: heme binding (GO:0020037);; Biological Process: hydrogen peroxide catabolic process (GO:0042744);; Molecular Function: metal ion binding (GO:0046872);;	--	--	--	Peroxidase	Peroxidase 2 (Fragment) OS=Cucumis sativus OX=3659 PE=2 SV=1	PREDICTED: peroxidase 2 [Cucumis sativus]
CsaV3_7G019910	0.731835	1.60944	0.637538	0.120266	0.104863	0.224383	-1.28585	1.65e-06	down	--	--	Biological Process: lipid metabolic process (GO:0006629);; Cellular Component: integral component of membrane (GO:0016021);; Molecular Function: long-chain-alcohol O-fatty-acyltransferase activity (GO:0047196);; Molecular Function: wax ester synthase activity (GO:0103095);;	--	--	--	Membrane bound O-acyl transferase family	Probable long-chain-alcohol O-fatty-acyltransferase 5 OS=Arabidopsis thaliana OX=3702 GN=AT5 PE=2 SV=1	PREDICTED: probable long-chain-alcohol O-fatty-acyltransferase 5 [Cucumis sativus]
CsaV3_6G050550	1.73215	0.970212	1.53853	2.94488	3.32429	2.66121	1.04366	6.09e-08	up	[R]	General function prediction only	Molecular Function: GTP binding (GO:0005525);; Cellular Component: cytoplasm (GO:0005737);; Biological Process: small GTPase mediated signal transduction (GO:0007264);; Biological Process: plant-type secondary cell wall biogenesis (GO:0009834);; Cellular Component: membrane (GO:0016020);; Biological Process: secondary cell wall biogenesis involved in seed trichome differentiation (GO:0090379);;	K04392|1e-133|rcu:RCOM_1012270|RAC1;RAC1|rac gtpase, putative (EC:3.1.4.12); K04392 Ras-related C3 botulinum toxin substrate 1	[R]	General function prediction only	Ras family;; Ras of Complex, Roc, domain of DAPkinase	Rac-like GTP-binding protein RAC13 OS=Gossypium hirsutum OX=3635 GN=RAC13 PE=2 SV=1	PREDICTED: rac-like GTP-binding protein RAC13 [Cucumis sativus]
CsaV3_5G028950	0.522806	0.601827	0.691491	1.48417	1.91175	1.19229	1.04985	2.46e-06	up	--	--	Cellular Component: chloroplast (GO:0009507);; Cellular Component: chloroplast outer membrane (GO:0009707);; Biological Process: chloroplast relocation (GO:0009902);;	--	--	--	--	Protein CHUP1, chloroplastic OS=Arabidopsis thaliana OX=3702 GN=CHUP1 PE=1 SV=1	PREDICTED: protein CHUP1, chloroplastic-like [Cucumis sativus]
CsaV3_6G013080	5.91331	5.95321	5.56637	12.2456	15.8344	10.6127	1.10828	2.84e-11	up	[QR]	--	Molecular Function: O-methyltransferase activity (GO:0008171);;	--	[R]	General function prediction only	O-methyltransferase;; Dimerisation domain	Xanthohumol 4-O-methyltransferase OS=Humulus lupulus OX=3486 GN=OMT2 PE=1 SV=1	PREDICTED: (R,S)-reticuline 7-O-methyltransferase-like [Cucumis sativus]
CsaV3_4G026400	0.487805	0.346558	0.389895	1.82193	2.25311	1.64669	1.77012	7.28e-16	up	[GHR]	--	Molecular Function: magnesium ion binding (GO:0000287);; Molecular Function: pyruvate decarboxylase activity (GO:0004737);; Cellular Component: intracellular (GO:0005622);; Molecular Function: carboxy-lyase activity (GO:0016831);; Molecular Function: thiamine pyrophosphate binding (GO:0030976);;	K01568|0.0|vvi:100232858|PDC, pdc;EC:4.1.1.1|PDC1; pyruvate decarboxylase 1; K01568 pyruvate decarboxylase [EC:4.1.1.1]	[EH]	--	Thiamine pyrophosphate enzyme, N-terminal TPP binding domain;; Thiamine pyrophosphate enzyme, central domain;; Thiamine pyrophosphate enzyme, C-terminal TPP binding domain	Pyruvate decarboxylase 4 OS=Arabidopsis thaliana OX=3702 GN=PDC4 PE=2 SV=1	PREDICTED: pyruvate decarboxylase 1-like [Cucumis sativus]
CsaV3_2G033070	2.24242	2.38414	2.78128	3.78945	11.0288	4.34667	1.00413	3.02e-05	up	[IR]	--	Cellular Component: extracellular region (GO:0005576);; Biological Process: lipid catabolic process (GO:0016042);; Molecular Function: hydrolase activity, acting on ester bonds (GO:0016788);;	--	--	--	GDSL-like Lipase/Acylhydrolase	GDSL esterase/lipase At1g71691 OS=Arabidopsis thaliana OX=3702 GN=At1g71691 PE=2 SV=1	PREDICTED: GDSL esterase/lipase At1g71691-like [Cucumis sativus]
CsaV3_1G002420	41.8832	73.5255	39.6365	15.7153	13.864	16.4467	-1.45092	5.17e-17	down	--	--	Cellular Component: extracellular region (GO:0005576);; Cellular Component: cell wall (GO:0005618);; Biological Process: plant-type cell wall organization (GO:0009664);; Cellular Component: membrane (GO:0016020);;	--	--	--	Pollen allergen;; Lytic transglycolase	Expansin-A1 OS=Arabidopsis thaliana OX=3702 GN=EXPA1 PE=2 SV=1	Alpha-expansin 3 [Cucumis sativus]
CsaV3_5G030910	2.7865	1.16629	2.24254	3.63513	8.10694	5.40332	1.05524	1.66e-05	up	[Q]	Secondary metabolites biosynthesis, transport and catabolism	Molecular Function: iron ion binding (GO:0005506);; Cellular Component: membrane (GO:0016020);; Cellular Component: integral component of membrane (GO:0016021);; Molecular Function: oxidoreductase activity, acting on paired donors, with incorporation or reduction of molecular oxygen, NAD(P)H as one donor, and incorporation of one atom of oxygen (GO:0016709);; Molecular Function: heme binding (GO:…	--	[Q]	Secondary metabolites biosynthesis, transport and catabolism	Cytochrome P450	Cytochrome P450 71B37 OS=Arabidopsis thaliana OX=3702 GN=CYP71B37 PE=3 SV=2	PREDICTED: cytochrome P450 71B37-like [Cucumis sativus]
CsaV3_6G021900	1.07931	0.642126	1.07746	0.206765	0.177965	0.255634	-1.1251	2.3e-05	down	[RTKL]	--	Molecular Function: transmembrane receptor protein serine/threonine kinase activity (GO:0004675);; Molecular Function: ATP binding (GO:0005524);; Cellular Component: plasma membrane (GO:0005886);; Biological Process: protein phosphorylation (GO:0006468);; Biological Process: defense response (GO:0006952);; Biological Process: cell surface receptor signaling pathway (GO:0007166);;	--	[T]	Signal transduction mechanisms	Protein kinase domain;; Protein tyrosine kinase	Probable serine/threonine-protein kinase PBL5 OS=Arabidopsis thaliana OX=3702 GN=PBL5 PE=2 SV=1	PREDICTED: probable serine/threonine-protein kinase RLCKVII [Cucumis sativus]
CsaV3_6G035820	11.1491	12.2395	10.6385	19.5637	41.4278	20.3269	1.07713	1.39e-07	up	[I]	Lipid transport and metabolism	Biological Process: catabolic process (GO:0009056);; Molecular Function: hydrolase activity (GO:0016787);; Molecular Function: carboxylic ester hydrolase activity (GO:0052689);;	--	[V]	Defense mechanisms	alpha/beta hydrolase fold;; Steryl acetyl hydrolase;; Carboxylesterase family	Probable carboxylesterase 15 OS=Arabidopsis thaliana OX=3702 GN=CXE15 PE=2 SV=1	PREDICTED: probable carboxylesterase 15 [Cucumis sativus]
CsaV3_6G047720	0.427809	1.11088	0.753846	1.45731	3.20205	1.73844	1.06746	3.16e-05	up	[R]	General function prediction only	Biological Process: polysaccharide catabolic process (GO:0000272);; Molecular Function: chitinase activity (GO:0004568);; Biological Process: chitin catabolic process (GO:0006032);; Molecular Function: chitin binding (GO:0008061);; Biological Process: cell wall macromolecule catabolic process (GO:0016998);; Biological Process: defense response to fungus (GO:0050832);;	--	[R]	General function prediction only	Chitinase class I;; Chitin recognition protein	Chitinase 1 OS=Oryza sativa subsp. japonica OX=39947 GN=Cht1 PE=2 SV=1	PREDICTED: chitinase 1-like [Cucumis sativus]
CsaV3_6G039660	10.425	8.95833	9.06626	22.5964	27.8445	19.368	1.2476	4.02e-17	up	[E]	Amino acid transport and metabolism	Cellular Component: cytoplasm (GO:0005737);; Biological Process: L-phenylalanine catabolic process (GO:0006559);; Biological Process: cinnamic acid biosynthetic process (GO:0009800);; Molecular Function: phenylalanine ammonia-lyase activity (GO:0045548);;	K10775|0.0|rcu:RCOM_1355480|PAL;EC:4.3.1.24|Phenylalanine ammonia-lyase, putative (EC:4.3.1.24); K10775 phenylalanine ammonia-lyase [EC:4.3.1.24]	[Q]	Secondary metabolites biosynthesis, transport and catabolism	Aromatic amino acid lyase	Phenylalanine ammonia-lyase 1 OS=Glycine max OX=3847 GN=PAL1 PE=3 SV=1	PREDICTED: phenylalanine ammonia-lyase 1 [Cucumis sativus]
CsaV3_2G019430	0.624126	0.422024	0.801693	2.68809	5.84318	3.12578	1.99773	5.36e-17	up	--	--	Molecular Function: DNA binding (GO:0003677);; Molecular Function: DNA-binding transcription factor activity (GO:0003700);; Cellular Component: nucleus (GO:0005634);; Biological Process: transcription, DNA-templated (GO:0006351);; Biological Process: xylem development (GO:0010089);; Biological Process: regulation of programmed cell death (GO:0043067);; Biological Process: shoot system development…	--	--	--	No apical meristem (NAM) protein	NAC domain-containing protein 104 OS=Arabidopsis thaliana OX=3702 GN=NAC104 PE=2 SV=1	PREDICTED: NAC transcription factor 29-like [Cucumis sativus]
CsaV3_3G016620	0.288041	0.592213	0.068074	0	0.045958	0	-1.02884	2.22e-05	down	--	--	Biological Process: MAPK cascade (GO:0000165);; Molecular Function: RNA polymerase II regulatory region sequence-specific DNA binding (GO:0000977);; Molecular Function: DNA binding (GO:0003677);; Molecular Function: DNA-binding transcription factor activity (GO:0003700);; Cellular Component: nucleus (GO:0005634);; Biological Process: transcription, DNA-templated (GO:0006351);; Biological Process:…	--	[K]	Transcription	SRF-type transcription factor (DNA-binding and dimerisation domain);; K-box region	MADS-box transcription factor 6 OS=Oryza sativa subsp. japonica OX=39947 GN=MADS6 PE=1 SV=1	PREDICTED: MADS-box transcription factor 6-like [Cucumis sativus]
CsaV3_5G034790	1.04889	1.54538	0.507815	0.238578	0.083789	0.136021	-1.39169	1.91e-07	down	[V]	Defense mechanisms	Molecular Function: drug transmembrane transporter activity (GO:0015238);; Molecular Function: antiporter activity (GO:0015297);; Cellular Component: integral component of membrane (GO:0016021);;	--	[R]	General function prediction only	MatE	Protein DETOXIFICATION 10 OS=Arabidopsis thaliana OX=3702 GN=DTX10 PE=2 SV=1	PREDICTED: MATE efflux family protein 9-like [Cucumis sativus]
CsaV3_3G041560	2.75293	3.66351	3.72998	1.58661	1.09986	0.344471	-1.05458	4.36e-05	down	--	--	--	--	--	--	--	--	PREDICTED: uncharacterized protein LOC105435002 [Cucumis sativus]
CsaV3_7G028190	4.41211	5.93	4.19132	1.63557	1.79197	2.25515	-1.06254	9.17e-10	down	--	--	--	--	--	--	--	--	PREDICTED: uncharacterized protein LOC105436163 [Cucumis sativus]
CsaV3_1G046070	0.704495	0.966891	0.945016	2.3006	3.87806	2.43633	1.46155	3.32e-13	up	[G]	Carbohydrate transport and metabolism	Molecular Function: 6-phosphofructokinase activity (GO:0003872);; Molecular Function: ATP binding (GO:0005524);; Cellular Component: cytoplasm (GO:0005737);; Biological Process: fructose 6-phosphate metabolic process (GO:0006002);; Molecular Function: metal ion binding (GO:0046872);; Molecular Function: diphosphate-fructose-6-phosphate 1-phosphotransferase activity (GO:0047334);;	K00895|0.0|pop:POPTR_1093153|pfp, PFP;EC:2.7.1.90|pyrophosphate-dependent phosphofructokinase (EC:2.7.1.90); K00895 pyrophosphate--fructose-6-phosphate 1-phosphotransferase [EC:2.7.1.90]	[G]	Carbohydrate transport and metabolism	Phosphofructokinase	Pyrophosphate--fructose 6-phosphate 1-phosphotransferase subunit beta OS=Ricinus communis OX=3988 GN=PFP-BETA PE=3 SV=1	PREDICTED: pyrophosphate--fructose 6-phosphate 1-phosphotransferase subunit beta-like [Cucumis sativus]
CsaV3_4G026030	2.08504	1.7295	2.28531	4.57433	7.3924	3.67125	1.28407	3.35e-10	up	[Q]	Secondary metabolites biosynthesis, transport and catabolism	Molecular Function: copper ion binding (GO:0005507);; Biological Process: lignin biosynthetic process (GO:0009809);; Biological Process: plant-type secondary cell wall biogenesis (GO:0009834);; Molecular Function: oxidoreductase activity (GO:0016491);; Molecular Function: oxidoreductase activity, oxidizing metal ions (GO:0016722);; Biological Process: lignin catabolic process (GO:0046274);; Cellu…	--	[Q]	Secondary metabolites biosynthesis, transport and catabolism	Multicopper oxidase;; Multicopper oxidase;; Multicopper oxidase	Laccase-4 OS=Arabidopsis thaliana OX=3702 GN=IRX12 PE=2 SV=2	PREDICTED: laccase-4-like [Cucumis sativus]
CsaV3_6G040590	0.900591	0.591135	1.08359	3.62203	10.1381	2.51911	1.0965	3.9e-05	up	--	--	--	--	--	--	LysM domain	--	PREDICTED: uncharacterized protein LOC104607716 [Nelumbo nucifera]
CsaV3_2G026280	0.228959	0.583897	0.302077	0.02267	0.023693	0	-1.10143	1.24e-05	down	--	--	--	--	--	--	--	--	PREDICTED: uncharacterized protein LOC101221149 [Cucumis sativus]
CsaV3_5G014860	6.02653	8.43514	2.71843	1.26537	1.28315	2.47993	-1.04999	5.76e-05	down	--	--	Molecular Function: copper ion binding (GO:0005507);; Cellular Component: cytosol (GO:0005829);; Biological Process: defense response (GO:0006952);; Biological Process: response to biotic stimulus (GO:0009607);; Biological Process: response to zinc ion (GO:0010043);; Biological Process: vegetative to reproductive phase transition of meristem (GO:0010228);; Biological Process: response to phenylpr…	--	--	--	Pathogenesis-related protein Bet v I family	MLP-like protein 328 OS=Arabidopsis thaliana OX=3702 GN=MLP328 PE=2 SV=1	PREDICTED: MLP-like protein 328 [Cucumis sativus]
CsaV3_6G009080	15.5312	15.0289	17.0942	56.8932	63.0253	47.1386	1.69916	2.68e-36	up	--	--	Biological Process: regulation of cyclin-dependent protein serine/threonine kinase activity (GO:0000079);; Biological Process: cell cycle (GO:0007049);; Biological Process: cell division (GO:0051301);;	--	[R]	General function prediction only	Cyclin;; Cyclin, N-terminal domain	Cyclin-U2-1 OS=Arabidopsis thaliana OX=3702 GN=CYCU2-1 PE=1 SV=1	PREDICTED: cyclin-U2-1 [Cucumis sativus]
CsaV3_3G032630	10.0448	11.8571	11.9369	31.7084	45.4727	24.9361	1.45255	4.77e-17	up	[IQ]	--	Molecular Function: ATP binding (GO:0005524);; Biological Process: phenylpropanoid metabolic process (GO:0009698);; Molecular Function: 4-coumarate-CoA ligase activity (GO:0016207);;	K01904|0.0|pop:POPTR_639764|4CL;EC:6.2.1.12|Ptr4CL3; 4-Coumarate:CoA ligase (EC:6.2.1.12); K01904 4-coumarate--CoA ligase [EC:6.2.1.12]	[I]	Lipid transport and metabolism	AMP-binding enzyme;; AMP-binding enzyme C-terminal domain	4-coumarate--CoA ligase 1 OS=Nicotiana tabacum OX=4097 GN=4CL1 PE=2 SV=1	PREDICTED: 4-coumarate--CoA ligase 1 [Cucumis sativus]
CsaV3_6G003620	8.66109	6.89929	7.80456	15.225	18.2964	16.4769	1.06611	7.89e-15	up	--	--	Cellular Component: endoplasmic reticulum (GO:0005783);; Biological Process: transcription, DNA-templated (GO:0006351);; Biological Process: regulation of transcription, DNA-templated (GO:0006355);; Biological Process: nodulation (GO:0009877);; Cellular Component: nuclear membrane (GO:0031965);;	--	--	--	GRAS domain family	Nodulation-signaling pathway 2 protein OS=Medicago truncatula OX=3880 GN=NSP2 PE=1 SV=1	PREDICTED: nodulation-signaling pathway 2 protein [Cucumis sativus]
CsaV3_2G012550	0.245868	0.113314	0.152633	0	0	0	-1.10411	2.47e-05	down	[M]	Cell wall/membrane/envelope biogenesis	Cellular Component: cytoplasm (GO:0005737);; Molecular Function: (S)-tetrahydroprotoberberine N-methyltransferase activity (GO:0030782);;	--	--	--	Mycolic acid cyclopropane synthetase;; Methyltransferase domain;; Methyltransferase domain;; NAD(P)-binding Rossmann-like domain;; Flavin containing amine oxidoreductase;; Methyltransferase domain;; Methyltransferase domain;; Methyltransferase domain;; FAD dependent oxidoreductase;; Methyltransferase domain;; Methyltransferase small domain;; HI0933-like protein;; Pyridine nucleotide-disulphide ox…	Probable (S)-tetrahydroprotoberberine N-methyltransferase 2 OS=Papaver bracteatum OX=215227 PE=2 SV=1	PREDICTED: uncharacterized protein LOC105434591 [Cucumis sativus]
CsaV3_1G017270	54.2575	64.0052	44.5919	328.012	595.258	298.943	2.08388	2.13e-16	up	--	--	Molecular Function: hydrolase activity, hydrolyzing O-glycosyl compounds (GO:0004553);; Cellular Component: cell wall (GO:0005618);; Biological Process: xyloglucan metabolic process (GO:0010411);; Molecular Function: xyloglucan:xyloglucosyl transferase activity (GO:0016762);; Biological Process: cell wall biogenesis (GO:0042546);; Cellular Component: apoplast (GO:0048046);; Biological Process: ce…	K08235|1e-171|pop:POPTR_718004|--|hypothetical protein; K08235 xyloglucan:xyloglucosyl transferase [EC:2.4.1.207]	--	--	Glycosyl hydrolases family 16;; Xyloglucan endo-transglycosylase (XET) C-terminus	Probable xyloglucan endotransglucosylase/hydrolase protein 7 OS=Arabidopsis thaliana OX=3702 GN=XTH7 PE=2 SV=2	PREDICTED: probable xyloglucan endotransglucosylase/hydrolase protein 7 [Cucumis sativus]
CsaV3_3G002770	142.256	103.66	136.147	286.799	310.92	207.679	1.1598	8.8e-11	up	[O]	Posttranslational modification, protein turnover, chaperones	Cellular Component: chloroplast stroma (GO:0009570);;	K13993|9e-86|vvi:100253548|HSP20;HSP20|hypothetical protein LOC100253548	[O]	Posttranslational modification, protein turnover, chaperones	Hsp20/alpha crystallin family	Small heat shock protein, chloroplastic OS=Oxybasis rubra OX=3560 GN=HSP23 PE=2 SV=1	PREDICTED: small heat shock protein, chloroplastic-like isoform X2 [Cucumis melo]
CsaV3_1G031560	3.14384	3.07503	4.24852	7.45083	9.01294	7.80746	1.11781	3.03e-11	up	--	--	Molecular Function: ATP binding (GO:0005524);; Molecular Function: ATPase activity (GO:0016887);;	--	[O]	Posttranslational modification, protein turnover, chaperones	Domain associated at C-terminal with AAA;; ATPase family associated with various cellular activities (AAA)	AAA-ATPase At5g57480 OS=Arabidopsis thaliana OX=3702 GN=At5g57480 PE=3 SV=1	hypothetical protein Csa_1G423100 [Cucumis sativus]
CsaV3_2G010870	3.04435	1.91605	2.97523	8.77566	12.113	6.12025	1.41705	1.96e-10	up	--	--	Cellular Component: plasma membrane (GO:0005886);; Cellular Component: anchored component of membrane (GO:0031225);;	--	--	--	--	Lysine-rich arabinogalactan protein 19 OS=Arabidopsis thaliana OX=3702 GN=AGP19 PE=2 SV=2	hypothetical protein Csa_2G115750 [Cucumis sativus]
CsaV3_6G004600	5.76494	6.78484	5.25991	12.7871	17.8608	11.5417	1.02369	1.66e-07	up	--	--	--	--	--	--	--	--	hypothetical protein Csa_6G051510 [Cucumis sativus]
CsaV3_2G027990	2.39317	1.59779	1.82183	4.61709	6.13332	3.54343	1.10268	7.7e-08	up	--	--	Molecular Function: protein kinase inhibitor activity (GO:0004860);; Cellular Component: cytosol (GO:0005829);; Cellular Component: plasma membrane (GO:0005886);; Biological Process: lipid metabolic process (GO:0006629);; Biological Process: brassinosteroid mediated signaling pathway (GO:0009742);; Biological Process: negative regulation of brassinosteroid biosynthetic process (GO:0010423);; Mole…	K14499|1e-112|vvi:100243702|BKI1;BKI1|hypothetical protein LOC100243702; K14499 BRI1 kinase inhibitor 1	--	--	--	BRI1 kinase inhibitor 1 OS=Arabidopsis thaliana OX=3702 GN=BKI1 PE=1 SV=1	hypothetical protein Csa_2G359970 [Cucumis sativus]
CsaV3_3G037520	0.809218	2.58067	0.441858	0.102178	0	0	-1.32687	5.75e-07	down	--	--	Cellular Component: plasma membrane (GO:0005886);; Cellular Component: integral component of membrane (GO:0016021);; Biological Process: cell wall organization (GO:0071555);;	--	--	--	Domain of unknown function (DUF588)	Casparian strip membrane protein 2 OS=Populus trichocarpa OX=3694 GN=POPTRDRAFT_576556 PE=2 SV=1	PREDICTED: casparian strip membrane protein 2 [Cucumis sativus]
CsaV3_2G004430	0.316701	0.287784	0.370376	1.18693	1.9126	1.37042	1.47889	4.2e-09	up	--	--	--	--	--	--	--	--	hypothetical protein Csa_2G012700 [Cucumis sativus]
CsaV3_6G001650	2.08029	1.66958	1.04746	0.190332	0.157517	0.202141	-2.28358	5.25e-23	down	--	--	Molecular Function: transferase activity, transferring acyl groups other than amino-acyl groups (GO:0016747);;	--	--	--	Transferase family	Uncharacterized acetyltransferase At3g50280 OS=Arabidopsis thaliana OX=3702 GN=At3g50280 PE=3 SV=1	PREDICTED: uncharacterized acetyltransferase At3g50280 [Cucumis sativus]
CsaV3_1G043750	1.92409	0.718183	1.14966	2.02003	5.22545	2.698	1.04611	4.16e-05	up	[S]	Function unknown	Cellular Component: plant-type vacuole membrane (GO:0009705);; Molecular Function: malate transmembrane transporter activity (GO:0015140);; Cellular Component: integral component of membrane (GO:0016021);;	--	[R]	General function prediction only	Aluminium activated malate transporter;; Fusaric acid resistance protein-like;; Fusaric acid resistance protein family	Aluminum-activated malate transporter 2 OS=Arabidopsis thaliana OX=3702 GN=ALMT2 PE=2 SV=2	PREDICTED: aluminum-activated malate transporter 2 [Cucumis sativus]
CsaV3_1G034660	0	0	0	0	0.726048	0	1.22197	6.69e-09	up	--	--	Molecular Function: UDP-glucosyltransferase activity (GO:0035251);; Biological Process: (-)-secologanin biosynthetic process (GO:1900994);;	--	[GC]	--	--	UDP-glucose iridoid glucosyltransferase OS=Catharanthus roseus OX=4058 GN=UGT76A2 PE=1 SV=1	PREDICTED: UDP-glucose iridoid glucosyltransferase-like [Cucumis sativus]
CsaV3_1G012920	3.2929	2.59168	3.06971	7.26746	8.57704	5.19438	1.16586	1.71e-09	up	[Q]	Secondary metabolites biosynthesis, transport and catabolism	Molecular Function: copper ion binding (GO:0005507);; Biological Process: phenylpropanoid metabolic process (GO:0009698);; Biological Process: lignin biosynthetic process (GO:0009809);; Molecular Function: oxidoreductase activity (GO:0016491);; Molecular Function: oxidoreductase activity, oxidizing metal ions (GO:0016722);; Biological Process: lignin catabolic process (GO:0046274);; Cellular Comp…	--	[Q]	Secondary metabolites biosynthesis, transport and catabolism	Multicopper oxidase;; Multicopper oxidase;; Multicopper oxidase	Laccase-17 OS=Arabidopsis thaliana OX=3702 GN=LAC17 PE=2 SV=1	PREDICTED: laccase-17-like [Cucumis sativus]
CsaV3_6G039320	0.986082	2.18885	0.769608	0.311956	0.182791	0.469227	-1.07686	5.09e-05	down	--	--	--	--	[V]	Defense mechanisms	--	Filament-like plant protein 1 OS=Arabidopsis thaliana OX=3702 GN=FPP1 PE=2 SV=1	PREDICTED: centrosomal protein of 83 kDa isoform X1 [Cucumis sativus]
CsaV3_6G015120	12.0337	8.62285	11.035	39.4662	37.8438	56.4255	1.9156	5.13e-30	up	--	--	--	--	--	--	--	--	PREDICTED: uncharacterized protein LOC101220151 [Cucumis sativus]
CsaV3_2G007890	2.94989	2.3501	2.68991	5.86773	8.77684	5.50475	1.11008	1.71e-07	up	--	--	--	--	--	--	--	Transcription factor IBH1-like 1 OS=Arabidopsis thaliana OX=3702 GN=IBL1 PE=1 SV=1	PREDICTED: uncharacterized protein LOC101216909 [Cucumis sativus]
CsaV3_1G036050	1.15257	1.87394	0.959131	0.428587	0.440525	0.595022	-1.09414	1.47e-06	down	[H]	Coenzyme transport and metabolism	Biological Process: thiamine biosynthetic process (GO:0009228);; Biological Process: thiamine diphosphate biosynthetic process (GO:0009229);; Cellular Component: chloroplast (GO:0009507);; Cellular Component: plastid (GO:0009536);; Cellular Component: chloroplast stroma (GO:0009570);; Biological Process: response to vitamin B1 (GO:0010266);; Molecular Function: lyase activity (GO:0016829);; Molec…	K03147|0.0|rcu:RCOM_0611460|thiC;EC:4.1.99.17|catalytic, putative; K03147 thiamine biosynthesis protein ThiC	--	--	Radical SAM ThiC family	Phosphomethylpyrimidine synthase, chloroplastic OS=Arabidopsis thaliana OX=3702 GN=THIC PE=1 SV=1	PREDICTED: phosphomethylpyrimidine synthase, chloroplastic isoform X3 [Cucumis sativus]
CsaV3_7G003150	121.369	99.7983	116.435	260.246	326.516	229.47	1.23808	2.61e-18	up	[M]	Cell wall/membrane/envelope biogenesis	Cellular Component: Golgi apparatus (GO:0005794);; Cellular Component: plasma membrane (GO:0005886);; Cellular Component: plant-type cell wall (GO:0009505);; Cellular Component: plasmodesma (GO:0009506);; Cellular Component: anchored component of membrane (GO:0031225);; Cellular Component: anchored component of plasma membrane (GO:0046658);;	--	--	--	Fasciclin domain	Fasciclin-like arabinogalactan protein 13 OS=Arabidopsis thaliana OX=3702 GN=FLA13 PE=1 SV=1	PREDICTED: fasciclin-like arabinogalactan protein 13 [Cucumis sativus]
CsaV3_7G031600	0.150482	0.083108	0.181823	0.886043	1.14065	0.486248	1.35272	4.41e-07	up	[IQ]	--	Molecular Function: ATP binding (GO:0005524);; Biological Process: phenylpropanoid metabolic process (GO:0009698);; Molecular Function: 4-coumarate-CoA ligase activity (GO:0016207);;	K01904|0.0|pop:POPTR_639764|4CL;EC:6.2.1.12|Ptr4CL3; 4-Coumarate:CoA ligase (EC:6.2.1.12); K01904 4-coumarate--CoA ligase [EC:6.2.1.12]	[I]	Lipid transport and metabolism	AMP-binding enzyme;; AMP-binding enzyme C-terminal domain	4-coumarate--CoA ligase 2 OS=Nicotiana tabacum OX=4097 GN=4CL2 PE=1 SV=1	PREDICTED: 4-coumarate--CoA ligase 2-like [Cucumis sativus]
CsaV3_3G048100	0.664935	0.41198	0.621183	2.23514	2.86289	2.394	1.87064	6.59e-22	up	--	--	--	--	--	--	Rhamnogalacturonate lyase family;; Polysaccharide lyase family 4, domain III;; Polysaccharide lyase family 4, domain II	--	PREDICTED: probable rhamnogalacturonate lyase B [Cucumis sativus]
CsaV3_2G026460	14.1925	17.7722	11.1971	4.99509	5.70509	5.92998	-1.19061	5.16e-14	down	--	--	Cellular Component: nucleus (GO:0005634);; Biological Process: cell cycle (GO:0007049);; Biological Process: guard mother cell differentiation (GO:0010444);; Biological Process: seed development (GO:0048316);; Biological Process: cell division (GO:0051301);;	--	[D]	Cell cycle control, cell division, chromosome partitioning	Cyclin, N-terminal domain;; Cyclin, C-terminal domain	Cyclin-D3-3 OS=Arabidopsis thaliana OX=3702 GN=CYCD3-3 PE=2 SV=1	PREDICTED: cyclin-D3-3-like [Cucumis sativus]
CsaV3_7G004110	11.282	8.04748	10.1625	23.6923	18.0818	27.2564	1.04367	3.11e-09	up	--	--	--	--	--	--	Wound-induced protein	--	hypothetical protein Csa_7G046680 [Cucumis sativus]
CsaV3_6G042890	1.74283	3.02502	1.85085	0.404534	0.534875	0.793014	-1.27101	3.72e-07	down	--	--	Molecular Function: DNA binding (GO:0003677);; Molecular Function: DNA-binding transcription factor activity (GO:0003700);; Cellular Component: nucleus (GO:0005634);; Biological Process: transcription, DNA-templated (GO:0006351);; Biological Process: response to auxin (GO:0009733);; Biological Process: response to salicylic acid (GO:0009751);; Biological Process: cell wall modification (GO:004254…	--	--	--	Dof domain, zinc finger	Dof zinc finger protein DOF3.4 OS=Arabidopsis thaliana OX=3702 GN=DOF3.4 PE=1 SV=2	PREDICTED: dof zinc finger protein DOF3.4 [Cucumis sativus]
CsaV3_1G030010	7.71622	5.3866	7.77895	13.1768	14.9095	13.402	1.00386	9e-11	up	[E]	Amino acid transport and metabolism	Biological Process: oligopeptide transport (GO:0006857);; Biological Process: response to wounding (GO:0009611);; Biological Process: response to jasmonic acid (GO:0009753);; Molecular Function: symporter activity (GO:0015293);; Cellular Component: integral component of membrane (GO:0016021);; Biological Process: nitrate assimilation (GO:0042128);;	--	[E]	Amino acid transport and metabolism	POT family	Protein NRT1/ PTR FAMILY 6.2 OS=Arabidopsis thaliana OX=3702 GN=NPF6.2 PE=1 SV=1	PREDICTED: protein NRT1/ PTR FAMILY 6.2-like [Cucumis sativus]
CsaV3_6G049560	5.36607	4.48164	5.46823	17.5488	33.792	19.1681	1.82454	7.32e-17	up	--	--	--	--	--	--	--	--	PREDICTED: zinc finger protein CONSTANS-LIKE 2-like [Cucumis sativus]
CsaV3_6G048290	0.289327	0.447248	0.363846	0.906286	1.30443	0.69821	1.11184	3.92e-06	up	--	--	Cellular Component: cytoplasm (GO:0005737);; Cellular Component: microtubule (GO:0005874);; Biological Process: cytoskeleton organization (GO:0007010);; Molecular Function: microtubule binding (GO:0008017);; Biological Process: plant-type cell wall biogenesis (GO:0009832);; Biological Process: xylem and phloem pattern formation (GO:0010051);; Biological Process: cell wall organization (GO:0071555…	--	--	--	Microtubule-associated protein 70	Microtubule-associated protein 70-5 OS=Arabidopsis thaliana OX=3702 GN=MAP70.5 PE=1 SV=1	PREDICTED: microtubule-associated protein 70-5 [Cucumis sativus]
CsaV3_5G033540	1.24266	0.733629	1.17678	2.69852	6.05753	1.26192	1.10568	3.1e-05	up	[L]	Replication, recombination and repair	--	K01246|1e-170|rcu:RCOM_1466540|tag;EC:3.2.2.20|DNA-3-methyladenine glycosylase, putative (EC:3.2.2.20); K01246 DNA-3-methyladenine glycosylase I [EC:3.2.2.20]	--	--	Methyladenine glycosylase	--	PREDICTED: uncharacterized protein LOC101218195 [Cucumis sativus]
CsaV3_6G013590	3.27827	1.81916	2.24635	7.72913	8.5143	8.7118	1.48094	1.26e-12	up	--	--	--	--	--	--	--	--	PREDICTED: uncharacterized protein LOC101202760 [Cucumis sativus]
CsaV3_3G020920	0.285639	0.295745	0.723875	1.55764	3.22705	1.57786	1.1847	9.89e-06	up	--	--	--	--	--	--	--	--	hypothetical protein Csa_3G298580 [Cucumis sativus]
CsaV3_1G033680	1.97569	3.29469	1.44196	0.417183	0.780594	0.904106	-1.04734	1.81e-05	down	--	--	--	--	--	--	Domain of unknown function (DUF966)	Protein UPSTREAM OF FLC OS=Arabidopsis thaliana OX=3702 GN=UFC PE=2 SV=1	PREDICTED: protein UPSTREAM OF FLC [Cucumis sativus]
