# Supplementary material for: Comparative Biochemical and Transcriptomic Analyses Provide New Insights into Phytoplasma Infection Responses in Cucumber
Source: Genes (Basel). 2022 Oct 19;13(10):1903. doi: 10.3390/genes13101903 (PMC9602156; doi:10.3390/genes13101903)
Supplement: Supplementary file 1 [file genes-13-01903-s001.zip › Table S4.xlsx]

## Sheet: Sheet1
Table S4 KEGG pathway enrichment analysis of differentially expressed genes identified in this study.
pathway_id	ko	enrichment_factor	p-value	q-value	Gene_ratio	Bg_ratio	DE_gene_num	DE_Gene _ID
Plant hormone signal transduction	ko04075	4.54	2.18248e-06	6.11095e-05	0.2619	0.0682	11	CsaV3_1G031430;CsaV3_2G015500;CsaV3_2G015510;CsaV3_2G015520;CsaV3_2G015550;CsaV3_2G015560;CsaV3_2G027990;CsaV3_3G046430;CsaV3_6G034340;CsaV3_7G000600;CsaV3_7G000620
Phenylalanine metabolism	ko00360	6.49	0.000264919	0.00370887	0.14285	0.02202	6	CsaV3_3G016670;CsaV3_3G032630;CsaV3_6G014060;CsaV3_6G039660;CsaV3_6G039670;CsaV3_7G031600
Phenylpropanoid biosynthesis	ko00940	5.02	0.000383193	0.00357646	0.16666	0.0331	7	CsaV3_3G016670;CsaV3_3G032630;CsaV3_6G014060;CsaV3_6G039660;CsaV3_6G039670;CsaV3_7G031600;CsaV3_7G031830
Protein processing in endoplasmic reticulum	ko04141	4.16	0.0011953	0.00836709	0.16666	0.04	7	CsaV3_3G002770;CsaV3_3G002780;CsaV3_3G017480;CsaV3_4G025700;CsaV3_5G008760;CsaV3_5G008780;CsaV3_7G024760
Diterpenoid biosynthesis	ko00904	11.96	0.0116189	0.0650659	0.047619	0.00398	2	CsaV3_1G032430;CsaV3_3G001930
Nitrogen metabolism	ko00910	4.72	0.024837	0.115906	0.071428	0.01512	3	CsaV3_6G014060;CsaV3_6G039660;CsaV3_6G039670
Ubiquinone and other terpenoid-quinone biosynthesis	ko00130	6.19	0.0407285	1	0.047619	0.00769	2	CsaV3_3G032630;CsaV3_7G031600
Cysteine and methionine metabolism	ko00270	3.24	0.0639855	1	0.071428	0.02202	3	CsaV3_2G025850;CsaV3_3G010720;CsaV3_6G015400
Biosynthesis of secondary metabolites	ko01110	1.59	0.0736408	1	0.2619	0.165	11	CsaV3_2G025850;CsaV3_3G001930;CsaV3_3G016670;CsaV3_3G032630;CsaV3_4G026400;CsaV3_6G014060;CsaV3_6G015400;CsaV3_6G039660;CsaV3_6G039670;CsaV3_7G031600;CsaV3_7G031830
Thiamine metabolism	ko00730	8.97	0.106157	1	0.023809	0.00265	1	CsaV3_1G036050
Fatty acid elongation	ko00062	7.48	0.126028	1	0.023809	0.00318	1	CsaV3_5G006600
Cutin, suberine and wax biosynthesis	ko00073	6.9	0.135801	1	0.023809	0.00345	1	CsaV3_6G006560
Sesquiterpenoid and triterpenoid biosynthesis	ko00909	5.61	0.164484	1	0.023809	0.00424	1	CsaV3_3G003670
Stilbenoid, diarylheptanoid and gingerol biosynthesis	ko00945	4.98	0.183087	1	0.023809	0.00477	1	CsaV3_7G031830
Flavonoid biosynthesis	ko00941	4.72	0.192236	1	0.023809	0.00504	1	CsaV3_7G031830
Natural killer cell mediated cytotoxicity	ko04650	4.27	0.210236	1	0.023809	0.00557	1	CsaV3_6G050550
Base excision repair	ko03410	2.64	0.318049	1	0.023809	0.00902	1	CsaV3_5G033540
RNA polymerase	ko03020	1.91	0.411447	1	0.023809	0.01247	1	CsaV3_2G024730
Fructose and mannose metabolism	ko00051	1.79	0.431157	1	0.023809	0.01326	1	CsaV3_1G046070
Phagosome	ko04145	1.38	0.52044	1	0.023809	0.01725	1	CsaV3_6G050550
Endocytosis	ko04144	1.12	0.59599	1	0.023809	0.02123	1	CsaV3_7G024760
RNA degradation	ko03018	1.09	0.605141	1	0.023809	0.02176	1	CsaV3_2G016010
Pyrimidine metabolism	ko00240	0.86	0.693356	1	0.023809	0.0276	1	CsaV3_2G024730
Plant-pathogen interaction	ko04626	0.85	0.700347	1	0.023809	0.0281	1	CsaV3_3G017480
Glycolysis / Gluconeogenesis	ko00010	0.8	0.720399	1	0.023809	0.0297	1	CsaV3_4G026400
Purine metabolism	ko00230	0.67	0.783318	1	0.023809	0.0355	1	CsaV3_2G024730
Spliceosome	ko03040	0.6	0.818052	1	0.023809	0.0395	1	CsaV3_7G024760
Metabolic pathways	ko01100	0.84	0.836309	1	0.3095	0.37	13	CsaV3_1G036050;CsaV3_2G024730;CsaV3_2G025850;CsaV3_3G001930;CsaV3_3G010720;CsaV3_3G016670;CsaV3_3G032630;CsaV3_4G026400;CsaV3_6G014060;CsaV3_6G015400;CsaV3_6G039660;CsaV3_6G039670;CsaV3_7G031600
