# Supplementary material for: Comparative Biochemical and Transcriptomic Analyses Provide New Insights into Phytoplasma Infection Responses in Cucumber
Source: Genes (Basel). 2022 Oct 19;13(10):1903. doi: 10.3390/genes13101903 (PMC9602156; doi:10.3390/genes13101903)
Supplement: Supplementary file 1 [file genes-13-01903-s001.zip › Table S5.xlsx]

## Sheet: Table S5
Table S5 GO enrichment analysis of differentially expressed genes identified in this study.
#GO_term	GO_ID	Gene_ratio	Bg_ratio	p-value	q-value	DE_gene_num	DE_Gene _ID
Biological Process: auxin-activated signaling pathway	GO:0009734	0.07647	0.0193	1.05951e-06	0.000270175	13	CsaV3_4G029470;CsaV3_2G015510;CsaV3_2G015550;CsaV3_2G015560;CsaV3_6G046800;CsaV3_2G015500;CsaV3_2G015520;CsaV3_6G039030;CsaV3_4G005360;CsaV3_7G000620;CsaV3_7G000600;CsaV3_3G045570;CsaV3_2G029220
Biological Process: multicellular organism development	GO:0007275	0.08235	0.0231	9.69565e-06	0.0012362	14	CsaV3_2G015510;CsaV3_2G015520;CsaV3_2G015500;CsaV3_6G039030;CsaV3_3G020440;CsaV3_3G045570;CsaV3_3G040250;CsaV3_2G017840;CsaV3_2G029220;CsaV3_2G015550;CsaV3_2G015560;CsaV3_1G044570;CsaV3_6G046800;CsaV3_4G005360
Biological Process: auxin biosynthetic process	GO:0009851	0.02941	0.00206	2.24469e-05	0.00190799	5	CsaV3_4G005360;CsaV3_6G039030;CsaV3_2G029220;CsaV3_6G046800;CsaV3_3G045570
Biological Process: cinnamic acid biosynthetic process	GO:0009800	0.02352	0.00122	4.44643e-05	0.0028346	4	CsaV3_6G039670;CsaV3_6G014060;CsaV3_6G036550;CsaV3_6G039660
Biological Process: L-phenylalanine catabolic process	GO:0006559	0.02352	0.00152	0.000113653	0.0057963	4	CsaV3_6G014060;CsaV3_6G036550;CsaV3_6G039670;CsaV3_6G039660
Cellular Component: cell wall	GO:0005618	0.1333	0.0412	3.54027e-06	0.000173473	20	CsaV3_1G017270;CsaV3_1G017280;CsaV3_4G037590;CsaV3_1G002420;CsaV3_1G031430;CsaV3_5G035830;CsaV3_6G036330;CsaV3_5G004220;CsaV3_4G007260;CsaV3_6G052530;CsaV3_1G029320;CsaV3_1G015440;CsaV3_5G013840;CsaV3_5G010900;CsaV3_5G028610;CsaV3_3G002890;CsaV3_5G035880;CsaV3_6G030980;CsaV3_3G006250;CsaV3_5G018680
Cellular Component: apoplast	GO:0048046	0.08	0.023	0.000180725	0.00442777	12	CsaV3_1G017270;CsaV3_1G017280;CsaV3_5G008650;CsaV3_1G031430;CsaV3_6G036330;CsaV3_3G002790;CsaV3_3G002890;CsaV3_5G035880;CsaV3_4G026030;CsaV3_1G012920;CsaV3_5G018680;CsaV3_6G039610
Molecular Function: phenylalanine ammonia-lyase activity	GO:0045548	0.0254	0.0012	3.08568e-05	0.00444338	4	CsaV3_6G036550;CsaV3_6G014060;CsaV3_6G039670;CsaV3_6G039660
Molecular Function: oxidoreductase activity, oxidizing metal ions	GO:0016722	0.0254	0.0015	7.91634e-05	0.00569977	4	CsaV3_6G039610;CsaV3_5G035880;CsaV3_4G026030;CsaV3_1G012920
