# Supplementary material for: Comparative Biochemical and Transcriptomic Analyses Provide New Insights into Phytoplasma Infection Responses in Cucumber
Source: Genes (Basel). 2022 Oct 19;13(10):1903. doi: 10.3390/genes13101903 (PMC9602156; doi:10.3390/genes13101903)
Supplement: Supplementary file 1 [file genes-13-01903-s001.zip › Table S6.xlsx]

## Sheet: Sheet1
Table S6 List of differentially expressed genes involved plant hormone signal transduction pathway.
Gene ID	C1_FPKM	C2_FPKM	C3_FPKM	F1_FPKM	F2_FPKM	F3_FPKM	log2(FC)	pvalue	regulated	COG_class	COG_class_annotation	GO_annotation	KEGG_annotation	KOG_class	KOG_class_annotation	Pfam_annotation	Swissprot_annotation	nr_annotation
CsaV3_7G000600	0.441711	0.532282	0.749032	3.42936	1.74333	1.54679	1.11728	3e-05	up	--	--	Biological Process: auxin-activated signaling pathway (GO:0009734);;	K14488|5e-41|vvi:100252964|SAUR;SAUR|hypothetical protein LOC100252964; K14488 SAUR family protein	--	--	Auxin responsive protein	Auxin-induced protein X10A OS=Glycine max OX=3847 PE=2 SV=1	PREDICTED: auxin-induced protein 15A-like [Cucumis sativus]
CsaV3_7G000620	5.38545	4.61384	5.19423	12.1709	13.8519	13.2334	1.16913	1.77e-10	up	--	--	Biological Process: auxin-activated signaling pathway (GO:0009734);;	K14488|6e-42|pop:POPTR_649291|SAUR;SAUR|SAUR69; SAUR family protein; K14488 SAUR family protein	--	--	Auxin responsive protein	Auxin-induced protein X10A OS=Glycine max OX=3847 PE=2 SV=1	PREDICTED: auxin-induced protein X10A-like [Cucumis sativus]
CsaV3_2G015500	0.767151	0.566826	0.933515	2.39002	2.36886	2.27813	1.03852	6.42e-05	up	--	--	Cellular Component: plasma membrane (GO:0005886);; Biological Process: multicellular organism development (GO:0007275);; Biological Process: auxin-activated signaling pathway (GO:0009734);; Biological Process: regulation of growth (GO:0040008);;	K14488|9e-48|vvi:100261630|SAUR;SAUR|hypothetical protein LOC100261630; K14488 SAUR family protein	--	--	Auxin responsive protein	Auxin-responsive protein SAUR23 OS=Arabidopsis thaliana OX=3702 GN=SAUR23 PE=2 SV=1	PREDICTED: auxin-induced protein 15A-like [Cucumis sativus]
CsaV3_2G015520	1.08772	1.87578	1.21112	4.28902	6.43865	2.98922	1.23465	7.34e-07	up	--	--	Cellular Component: plasma membrane (GO:0005886);; Biological Process: multicellular organism development (GO:0007275);; Biological Process: auxin-activated signaling pathway (GO:0009734);; Biological Process: regulation of growth (GO:0040008);;	K14488|1e-45|vvi:100261630|SAUR;SAUR|hypothetical protein LOC100261630; K14488 SAUR family protein	--	--	Auxin responsive protein	Auxin-responsive protein SAUR24 OS=Arabidopsis thaliana OX=3702 GN=SAUR24 PE=2 SV=1	PREDICTED: auxin-induced protein 15A-like [Cucumis sativus]
CsaV3_2G015550	0.225908	0.27136	0.074272	1.34255	5.71455	2.96074	1.51818	1.07e-08	up	--	--	Cellular Component: plasma membrane (GO:0005886);; Biological Process: multicellular organism development (GO:0007275);; Biological Process: auxin-activated signaling pathway (GO:0009734);; Biological Process: regulation of growth (GO:0040008);;	K14488|6e-45|vvi:100255446|SAUR;SAUR|hypothetical protein LOC100255446; K14488 SAUR family protein	--	--	Auxin responsive protein	Auxin-responsive protein SAUR24 OS=Arabidopsis thaliana OX=3702 GN=SAUR24 PE=2 SV=1	PREDICTED: auxin-induced protein 15A-like [Cucumis sativus]
CsaV3_2G015560	2.69903	1.77151	3.07931	5.92111	7.46128	4.98592	1.02718	4.98e-06	up	--	--	Cellular Component: plasma membrane (GO:0005886);; Biological Process: multicellular organism development (GO:0007275);; Biological Process: auxin-activated signaling pathway (GO:0009734);; Biological Process: regulation of growth (GO:0040008);;	K14488|6e-45|vvi:100255446|SAUR;SAUR|hypothetical protein LOC100255446; K14488 SAUR family protein	--	--	Auxin responsive protein	Auxin-responsive protein SAUR21 OS=Arabidopsis thaliana OX=3702 GN=SAUR21 PE=2 SV=1	PREDICTED: auxin-induced protein 15A-like [Cucumis sativus]
CsaV3_2G015510	2.0967	2.19524	2.5554	7.85061	9.67966	8.22681	1.64967	1.58e-17	up	--	--	Cellular Component: plasma membrane (GO:0005886);; Biological Process: multicellular organism development (GO:0007275);; Biological Process: auxin-activated signaling pathway (GO:0009734);; Biological Process: regulation of growth (GO:0040008);;	K14488|6e-45|vvi:100255446|SAUR;SAUR|hypothetical protein LOC100255446; K14488 SAUR family protein	--	--	Auxin responsive protein	Auxin-responsive protein SAUR24 OS=Arabidopsis thaliana OX=3702 GN=SAUR24 PE=2 SV=1	hypothetical protein Csa_2G258720 [Cucumis sativus]
CsaV3_2G027990	2.39317	1.59779	1.82183	4.61709	6.13332	3.54343	1.10268	7.7e-08	up	--	--	Molecular Function: protein kinase inhibitor activity (GO:0004860);; Cellular Component: cytosol (GO:0005829);; Cellular Component: plasma membrane (GO:0005886);; Biological Process: lipid metabolic process (GO:0006629);; Biological Process: brassinosteroid mediated signaling pathway (GO:0009742);; Biological Process: negative regulation of brassinosteroid biosynthetic process (GO:0010423);; Mole…	K14499|1e-112|vvi:100243702|BKI1;BKI1|hypothetical protein LOC100243702; K14499 BRI1 kinase inhibitor 1	--	--	--	BRI1 kinase inhibitor 1 OS=Arabidopsis thaliana OX=3702 GN=BKI1 PE=1 SV=1	hypothetical protein Csa_2G359970 [Cucumis sativus]
CsaV3_3G046430	27.8173	23.621	26.9911	56.302	60.9116	53.1581	1.10185	9.13e-22	up	--	--	Cellular Component: nucleus (GO:0005634);; Biological Process: ubiquitin-dependent protein catabolic process (GO:0006511);; Biological Process: response to ethylene (GO:0009723);; Biological Process: ethylene-activated signaling pathway (GO:0009873);; Biological Process: negative regulation of ethylene-activated signaling pathway (GO:0010105);; Biological Process: protein ubiquitination (GO:00165…	K14515|0.0|rcu:RCOM_0924020|EBF1_2;EBF1_2|grr1, plant, putative; K14515 EIN3-binding F-box protein	[R]	General function prediction only	Leucine Rich repeat;; F-box-like;; F-box domain	EIN3-binding F-box protein 1 OS=Arabidopsis thaliana OX=3702 GN=EBF1 PE=1 SV=1	EIN3-binding F-box protein 1-like [Cucumis sativus]
CsaV3_6G034340	6.96962	10.1262	3.36504	1.64806	3.20552	2.69782	-1.00307	2.59e-05	down	[T]	Signal transduction mechanisms	Biological Process: phosphorelay signal transduction system (GO:0000160);; Cellular Component: intracellular (GO:0005622);; Biological Process: transcription, DNA-templated (GO:0006351);; Biological Process: regulation of transcription, DNA-templated (GO:0006355);; Biological Process: cytokinin-activated signaling pathway (GO:0009736);;	K14492|1e-79|pop:POPTR_816269|ARR-A;ARR-A|type-a response regulator; K14492 two-component response regulator ARR-A family	[K]	Transcription	Response regulator receiver domain	Two-component response regulator ORR9 OS=Oryza sativa subsp. japonica OX=39947 GN=RR9 PE=2 SV=2	PREDICTED: two-component response regulator ARR17 [Cucumis sativus]
CsaV3_1G031430	22.1065	18.837	20.1676	57.702	120.19	49.6824	1.19442	5.84e-06	up	--	--	Molecular Function: hydrolase activity, hydrolyzing O-glycosyl compounds (GO:0004553);; Cellular Component: cell wall (GO:0005618);; Cellular Component: Golgi apparatus (GO:0005794);; Biological Process: response to heat (GO:0009408);; Biological Process: response to cold (GO:0009409);; Biological Process: response to mechanical stimulus (GO:0009612);; Biological Process: plant-type cell wall org…	K14504|1e-164|vvi:100256520|TCH4;EC:2.4.1.207|hypothetical protein LOC100256520; K14504 xyloglucan:xyloglucosyl transferase TCH4 [EC:2.4.1.207]	--	--	Glycosyl hydrolases family 16;; Xyloglucan endo-transglycosylase (XET) C-terminus	Xyloglucan endotransglucosylase/hydrolase protein 22 OS=Arabidopsis thaliana OX=3702 GN=XTH22 PE=1 SV=1	PREDICTED: xyloglucan endotransglucosylase/hydrolase protein 22 [Cucumis sativus]
